# Supplementary material for: Tract-specific analysis improves sensitivity of spinal cord diffusion MRI to cross-sectional and longitudinal changes in amyotrophic lateral sclerosis
Source: Commun Biol. 2020 Jul 10;3:370. doi: 10.1038/s42003-020-1093-z (PMC7351722; doi:10.1038/s42003-020-1093-z)
Supplement: Supplementary file 3 — Supplementary Data 1 [file 42003_2020_1093_MOESM3_ESM.xlsx]

## Sheet: Fig.2
Whole cord
ALS	C2
1	0.436883	0.421259	0.400605	0.405312	0.411781	0.419301	0.420185	0.416365	0.422386	0.428617	0.439732	0.439595	0.446751	0.458231	0.467319	0.4728	0.482843	0.483718	0.473784	0.483035	0.496782	0.486854	0.501012	0.494511	0.502373	0.50441	0.505026	0.50766	0.508355	0.513274	0.51481	0.511102	0.502003	0.512953	0.504959	0.510991	0.517559	0.513046	0.52392	0.536529	0.531508	0.531099	0.516658	0.504323	0.498137	0.501986	0.501174	0.500279	0.496059
2	0.479479	0.514969	0.485641	0.49821	0.512577	0.507672	0.507937	0.499433	0.513693	0.50864	0.489989	0.489627	0.495498	0.495842	0.503071	0.505859	0.510306	0.503262	0.501887	0.509576	0.510701	0.506966	0.5128	0.519144	0.51963	0.515249	0.517153	0.526214	0.527928	0.52015	0.519135	0.512761	0.507286	0.502409	0.494477	0.493496	0.491645	0.468713	0.470401	0.470504	0.470704	0.476065	0.475263	0.471681	0.475497	0.467295	0.464834	0.46762	0.45944
3	0.453527	0.47768	0.434777	0.45794	0.461475	0.47088	0.47626	0.488686	0.492467	0.483948	0.483677	0.486408	0.482503	0.485647	0.491055	0.484536	0.474102	0.467649	0.470385	0.472286	0.467104	0.468274	0.460812	0.448514	0.445651	0.445054	0.437833	0.434943	0.435644	0.418185	0.415682	0.409267	0.410561	0.404875	0.401881	0.399762	0.391438	0.38449	0.388031	0.390877	0.386953	0.388223	0.390287	0.392699	0.389571	0.389752	0.392379	0.404259	0.401305
4	0.569005	0.56973	0.550635	0.538533	0.550304	0.539801	0.540333	0.557374	0.548335	0.551237	0.556611	0.562534	0.54655	0.544403	0.546723	0.538018	0.54521	0.542422	0.524578	0.526214	0.522959	0.54094	0.533171	0.516297	0.51308	0.507359	0.501502	0.49223	0.485516	0.49129	0.490826	0.486676	0.489188	0.477439	0.483608	0.477701	0.4656	0.470218	0.471082	0.458398	0.456834	0.462128	0.459631	0.469951	0.470378	0.471631	0.466837	0.458719	0.460092
5	0.470611	0.459196	0.427249	0.433308	0.442802	0.437036	0.430911	0.435718	0.450618	0.462487	0.46655	0.473324	0.496198	0.484928	0.48097	0.501988	0.501088	0.502011	0.511216	0.501383	0.511266	0.498433	0.510522	0.51465	0.522277	0.519163	0.535328	0.535456	0.516713	0.526168	0.536707	0.546523	0.554669	0.566657	0.565188	0.543497	0.539808	0.538019	0.524693	0.514822	0.509549	0.516406	0.532588	0.54286	0.53373	0.545842	0.544907	0.547249	0.55102
6	0.406131	0.372207	0.376815	0.380689	0.37696	0.383741	0.395692	0.391404	0.39434	0.412984	0.419446	0.430893	0.440169	0.4445	0.464897	0.474725	0.469787	0.463295	0.456491	0.455955	0.459707	0.456876	0.453245	0.456958	0.452881	0.457904	0.464382	0.457957	0.455159	0.463453	0.455776	0.463302	0.463762	0.470656	0.478132	0.472872	0.468812	0.470008	0.467347	0.464809	0.454639	0.448706	0.446653	0.44424	0.443753	0.426591	0.442417	0.433449	0.426547
7	0.422619	0.426642	0.401335	0.396231	0.412675	0.409366	0.41039	0.426322	0.428394	0.429778	0.4232	0.421029	0.425569	0.414699	0.414169	0.422763	0.418883	0.406813	0.406994	0.409206	0.393274	0.383904	0.371986	0.375493	0.367566	0.372484	0.380867	0.374139	0.369309	0.378453	0.384571	0.386426	0.41375	0.414711	0.406023	0.403508	0.399624	0.401441	0.402873	0.404067	0.408205	0.403109	0.414282	0.415518	0.410416	0.413025	0.422305	0.424006	0.421178
8	0.367432	0.386001	0.385587	0.385233	0.395526	0.410923	0.423532	0.425985	0.419769	0.423708	0.430225	0.437733	0.45486	0.442591	0.430239	0.447195	0.448005	0.448301	0.460491	0.47477	0.481925	0.484743	0.482288	0.468849	0.45584	0.453912	0.457146	0.447352	0.445592	0.452104	0.451935	0.45135	0.455725	0.458667	0.454178	0.462753	0.459218	0.435006	0.429864	0.434314	0.438057	0.441289	0.445713	0.446834	0.443824	0.440367	0.436824	0.430163	0.425999
9	0.509746	0.506962	0.506508	0.506506	0.499141	0.502616	0.513388	0.513141	0.509985	0.498032	0.465789	0.46485	0.467711	0.477454	0.481117	0.468408	0.482609	0.505343	0.501114	0.504636	0.510812	0.497895	0.506702	0.506518	0.508647	0.499059	0.489819	0.499308	0.506437	0.507619	0.513066	0.500924	0.507205	0.51175	0.508098	0.505925	0.502507	0.50241	0.509468	0.50528	0.497635	0.508066	0.501535	0.507913	0.505569	0.500998	0.508009	0.508156	0.504816
10	0.512218	0.505997	0.486506	0.467826	0.480679	0.473409	0.468297	0.476082	0.47217	0.490884	0.487764	0.489589	0.48962	0.479883	0.489574	0.499296	0.483847	0.481365	0.492071	0.480646	0.473933	0.461547	0.458395	0.465506	0.480096	0.490977	0.491565	0.495994	0.510448	0.519639	0.521266	0.532385	0.548167	0.545277	0.546759	0.534896	0.533965	0.538511	0.531086	0.516269	0.512707	0.526063	0.51736	0.521667	0.519467	0.525153	0.523313	0.523018	0.529176
11	0.494143	0.460294	0.463391	0.478814	0.48485	0.474704	0.482695	0.49419	0.488155	0.498491	0.49431	0.479421	0.481306	0.485817	0.497013	0.506099	0.501753	0.504062	0.507241	0.50635	0.507098	0.509623	0.505409	0.498942	0.499023	0.484433	0.476159	0.482206	0.480196	0.481191	0.484605	0.485398	0.484405	0.479707	0.474801	0.473397	0.473188	0.468098	0.462714	0.461835	0.460896	0.462355	0.464793	0.466128	0.469198	0.471442	0.47138	0.470939	0.472864
12	0.461819	0.452927	0.456899	0.447792	0.470983	0.460635	0.472245	0.484625	0.493491	0.494772	0.499422	0.514907	0.524961	0.525813	0.544145	0.552934	0.532159	0.529748	0.530901	0.526748	0.518607	0.512176	0.515457	0.514089	0.510943	0.515838	0.510546	0.518191	0.518791	0.520097	0.524684	0.526387	0.522025	0.536124	0.539959	0.534178	0.541815	0.55196	0.551544	0.549968	0.551109	0.552011	0.555063	0.546373	0.536049	0.534371	0.531753	0.535604	0.520389
13	0.454318	0.456476	0.429125	0.457467	0.46184	0.433541	0.44194	0.448328	0.43547	0.440846	0.433932	0.434345	0.442544	0.439074	0.433144	0.433296	0.450978	0.451588	0.448138	0.447117	0.450045	0.452747	0.439903	0.440982	0.451474	0.442677	0.435427	0.444614	0.449199	0.44502	0.452025	0.449097	0.446053	0.445124	0.442123	0.442307	0.446884	0.446126	0.447819	0.452235	0.443262	0.440045	0.446349	0.446008	0.447274	0.451143	0.443628	0.446764	0.45347
14	0.571443	0.585112	0.569863	0.584169	0.586058	0.58178	0.581172	0.579329	0.572505	0.564986	0.550527	0.553616	0.545437	0.541011	0.533385	0.534103	0.513464	0.526815	0.508084	0.500348	0.497864	0.484538	0.473821	0.471607	0.475277	0.463341	0.465154	0.464943	0.452366	0.44574	0.445407	0.458297	0.463016	0.471305	0.477195	0.480646	0.49365	0.487865	0.500776	0.499278	0.499189	0.502493	0.504348	0.504071	0.499758	0.505635	0.509481	0.496316	0.496459
15	0.406402	0.433392	0.394266	0.409823	0.422921	0.422716	0.427306	0.436631	0.44919	0.439901	0.419143	0.422111	0.442789	0.414511	0.403481	0.432036	0.421529	0.39396	0.407052	0.417545	0.411602	0.416974	0.417845	0.423828	0.41158	0.418516	0.426096	0.420235	0.423879	0.435129	0.44021	0.438029	0.431653	0.438434	0.445431	0.429635	0.428094	0.435151	0.421108	0.403844	0.405986	0.419321	0.436352	0.443236	0.451649	0.450163	0.446714	0.447297	0.440059
16	0.466602	0.472617	0.450167	0.453823	0.456835	0.45325	0.451097	0.437843	0.458393	0.44587	0.434143	0.435823	0.439608	0.436945	0.430213	0.438701	0.445502	0.436217	0.437188	0.442428	0.442545	0.451264	0.45921	0.448492	0.457317	0.44805	0.440339	0.443754	0.444163	0.453528	0.461813	0.461745	0.462477	0.464179	0.464406	0.464553	0.462349	0.45676	0.459507	0.4565	0.460942	0.461887	0.457948	0.456717	0.449004	0.448391	0.452432	0.45193	0.451963
17	0.323237	0.347218	0.305227	0.318896	0.368433	0.379313	0.355721	0.362146	0.410014	0.415565	0.379095	0.368323	0.40711	0.413791	0.364837	0.387877	0.423245	0.390772	0.399147	0.41779	0.419445	0.438588	0.428973	0.441023	0.445057	0.46211	0.472756	0.482972	0.484395	0.455538	0.468157	0.469298	0.472164	0.488648	0.501122	0.497923	0.487732	0.482717	0.489115	0.490159	0.463909	0.452358	0.452965	0.445837	0.464103	0.48129	0.481239	0.476151	0.484549
18	0.48598	0.494761	0.480814	0.481894	0.486433	0.489943	0.497027	0.505331	0.515915	0.50296	0.499714	0.503966	0.505469	0.512689	0.523381	0.523826	0.515978	0.506257	0.508447	0.504612	0.50753	0.52004	0.528576	0.530691	0.529007	0.522151	0.51936	0.521201	0.52603	0.527931	0.523251	0.516675	0.51131	0.502488	0.49525	0.495355	0.492604	0.492264	0.493329	0.487604	0.481573	0.479555	0.472694	0.476428	0.472206	0.464595	0.460202	0.454946	0.448839
19	0.541928	0.54842	0.527649	0.530962	0.52221	0.535739	0.547839	0.541268	0.546752	0.547131	0.547394	0.54398	0.53732	0.536913	0.545401	0.545017	0.535282	0.544216	0.54603	0.539549	0.539552	0.543187	0.550125	0.560732	0.554396	0.562551	0.552047	0.54682	0.547992	0.552617	0.559646	0.55869	0.560462	0.566436	0.555361	0.554725	0.551404	0.541673	0.541851	0.527994	0.521074	0.527862	0.518019	0.518063	0.517047	0.512315	0.515182	0.493212	0.489458
20	0.525115	0.526619	0.51995	0.523862	0.525882	0.52399	0.529956	0.538155	0.538455	0.534926	0.528005	0.524646	0.530098	0.50805	0.494375	0.497437	0.497603	0.49493	0.493112	0.491672	0.492541	0.487045	0.488189	0.483126	0.486727	0.482261	0.478397	0.484996	0.49258	0.491935	0.48836	0.496682	0.497028	0.491174	0.491541	0.498729	0.508883	0.509051	0.512176	0.521917	0.522635	0.524165	0.521278	0.515996	0.510626	0.510141	0.510615	0.507412	0.506067
Control
1	0.415865	0.422984	0.408458	0.431389	0.443092	0.434568	0.426498	0.447794	0.452688	0.455242	0.468996	0.483018	0.449161	0.423302	0.4418	0.442898	0.438536	0.443494	0.450591	0.439809	0.419484	0.423272	0.426589	0.399028	0.412575	0.406616	0.409962	0.403302	0.416059	0.414024	0.416262	0.414012	0.411706	0.402387	0.398898	0.403289	0.407675	0.407266	0.410201	0.412285	0.413584	0.415277	0.408063	0.398588	0.376075	0.380906	0.379733	0.385361	0.38818
2	0.804039	0.859729	0.751465	0.715587	0.705336	0.664275	0.727077	0.752727	0.724024	0.702016	0.698387	0.693247	0.699269	0.685288	0.684892	0.681955	0.669007	0.666325	0.631589	0.603941	0.586743	0.592237	0.601026	0.56899	0.565456	0.558908	0.523922	0.503542	0.515286	0.503091	0.504755	0.493916	0.495837	0.504529	0.484615	0.492069	0.483787	0.484337	0.481438	0.466139	0.471069	0.458317	0.474283	0.48282	0.473846	0.481942	0.492045	0.489197	0.491431
3	0.496027	0.510517	0.486336	0.49241	0.508622	0.520821	0.549483	0.551755	0.566998	0.555308	0.557434	0.56915	0.582184	0.60575	0.610111	0.615982	0.622473	0.631134	0.642928	0.625872	0.626573	0.610867	0.618213	0.610229	0.601114	0.611082	0.610184	0.604754	0.622857	0.60617	0.611901	0.610073	0.611863	0.620395	0.624467	0.628865	0.621451	0.613506	0.615517	0.621268	0.62854	0.629975	0.629066	0.629158	0.626202	0.6169	0.616203	0.614773	0.613762
4	0.595577	0.592397	0.575662	0.584251	0.580553	0.574976	0.570239	0.57387	0.580987	0.564498	0.569086	0.553757	0.560918	0.563977	0.574468	0.574368	0.59028	0.584314	0.583844	0.591868	0.582104	0.574125	0.579505	0.559759	0.556794	0.548208	0.554511	0.545971	0.551151	0.555215	0.554634	0.558157	0.568247	0.576748	0.568557	0.563628	0.553448	0.552928	0.544329	0.535122	0.534582	0.522511	0.511187	0.505461	0.506387	0.508178	0.510367	0.513876	0.507484
5	0.586998	0.578	0.562346	0.559236	0.544742	0.561171	0.565479	0.555687	0.561213	0.542305	0.540461	0.548356	0.540833	0.529167	0.512475	0.496257	0.482658	0.46912	0.465756	0.479709	0.477627	0.481969	0.484954	0.501572	0.512069	0.519811	0.543932	0.567191	0.57018	0.579719	0.582632	0.583844	0.586856	0.591622	0.589355	0.594219	0.590255	0.579904	0.579886	0.578746	0.584644	0.586192	0.581293	0.589024	0.578727	0.57658	0.570496	0.561061	0.563779
6	0.600496	0.60807	0.608313	0.604176	0.591457	0.579293	0.584605	0.58057	0.56669	0.573929	0.582372	0.563649	0.560899	0.563799	0.564213	0.564331	0.564692	0.564767	0.56591	0.550453	0.55397	0.564175	0.557136	0.558125	0.557697	0.55889	0.558122	0.560045	0.567868	0.567803	0.567912	0.570986	0.57236	0.568015	0.563117	0.566956	0.567565	0.568269	0.565056	0.55989	0.565572	0.567863	0.56665	0.56612	0.559946	0.552774	0.557828	0.541699	0.544398
7	0.64584	0.645646	0.654489	0.653724	0.661759	0.678245	0.68714	0.689798	0.692289	0.692126	0.696294	0.69771	0.694047	0.696636	0.697033	0.687342	0.682247	0.684402	0.683565	0.671456	0.655032	0.664997	0.654979	0.653404	0.653829	0.648003	0.640529	0.654394	0.648769	0.642191	0.632738	0.627609	0.631234	0.636321	0.628974	0.632012	0.624118	0.619713	0.619919	0.616857	0.622047	0.613798	0.613076	0.61676	0.614202	0.617618	0.620179	0.598568	0.604382
8	0.517451	0.519306	0.529812	0.533973	0.53211	0.540651	0.53966	0.53152	0.529305	0.524616	0.524885	0.530713	0.533045	0.527465	0.527782	0.52923	0.520968	0.522404	0.523892	0.524744	0.536869	0.550758	0.558045	0.560173	0.56297	0.562891	0.567257	0.574085	0.573621	0.583146	0.589451	0.58683	0.591856	0.5845	0.573278	0.573426	0.578976	0.583715	0.591409	0.598323	0.589301	0.587757	0.585593	0.570576	0.567048	0.565334	0.555782	0.544108	0.543419
9	0.324904	0.331423	0.339501	0.352906	0.350596	0.359209	0.36381	0.368659	0.382729	0.377595	0.373275	0.380771	0.381096	0.371953	0.369999	0.367196	0.356894	0.359192	0.361299	0.361481	0.365511	0.368568	0.371512	0.379232	0.380121	0.385758	0.391291	0.392416	0.392952	0.391117	0.394499	0.391501	0.391525	0.392529	0.389164	0.388219	0.389999	0.387917	0.387813	0.3864	0.38163	0.38246	0.385769	0.386655	0.383434	0.391369	0.391703	0.396467	0.399781
10	0.590879	0.586551	0.565667	0.563132	0.570525	0.555262	0.530732	0.520868	0.524508	0.536067	0.539522	0.543821	0.545837	0.534551	0.536668	0.539004	0.529599	0.518081	0.513324	0.514809	0.509642	0.498599	0.501255	0.501979	0.503834	0.507663	0.507507	0.508706	0.514449	0.514061	0.506353	0.500279	0.488404	0.484199	0.486259	0.475387	0.467605	0.466474	0.454584	0.438974	0.434964	0.432184	0.425834	0.419832	0.414043	0.408444	0.4037	0.400932	0.401229
11	0.563274	0.570333	0.563977	0.566819	0.568785	0.569564	0.566222	0.563052	0.562642	0.555283	0.553425	0.542343	0.541762	0.545356	0.548373	0.544363	0.539453	0.53232	0.525856	0.528676	0.531726	0.540497	0.542034	0.547272	0.544173	0.540871	0.543418	0.536591	0.529626	0.534335	0.532759	0.533852	0.543856	0.532281	0.530297	0.525212	0.51523	0.511313	0.50242	0.486778	0.481563	0.482034	0.477919	0.477952	0.476978	0.478627	0.48018	0.482214	0.482435
12	0.471798	0.486372	0.470406	0.469437	0.484399	0.48677	0.478711	0.487015	0.497094	0.497991	0.485873	0.481798	0.489777	0.485435	0.470607	0.478118	0.479755	0.470448	0.451523	0.447568	0.455118	0.456036	0.458906	0.449587	0.459601	0.448228	0.446102	0.45405	0.449542	0.456238	0.461791	0.464214	0.467368	0.455222	0.450442	0.453703	0.446186	0.455458	0.460935	0.465102	0.466518	0.472384	0.47176	0.463476	0.465699	0.456366	0.459207	0.463371	0.46262
13	0.549918	0.543378	0.542615	0.536208	0.538312	0.537792	0.533769	0.532156	0.524861	0.512358	0.49537	0.483452	0.481926	0.479066	0.479731	0.482538	0.475515	0.468295	0.468287	0.469605	0.480781	0.490837	0.489955	0.495764	0.472982	0.476713	0.481468	0.486692	0.498701	0.499952	0.505934	0.50259	0.520487	0.515323	0.52222	0.5252	0.518424	0.516039	0.521975	0.524051	0.521976	0.525659	0.520125	0.52093	0.519951	0.512121	0.502835	0.497931	0.491624
14	0.497507	0.509368	0.479327	0.470313	0.47481	0.467704	0.455033	0.452887	0.463028	0.458525	0.454986	0.457004	0.451419	0.451759	0.4688	0.46936	0.470548	0.477038	0.482344	0.483612	0.485422	0.48761	0.485955	0.48891	0.489065	0.496743	0.503498	0.505803	0.504708	0.498239	0.498806	0.49339	0.494532	0.500312	0.499288	0.497556	0.502742	0.504149	0.505917	0.5072	0.510476	0.514314	0.511611	0.51145	0.526116	0.529704	0.519535	0.519038	0.51158
15	0.443623	0.45136	0.460952	0.465356	0.473627	0.482435	0.486334	0.494381	0.498407	0.502988	0.509261	0.514051	0.520053	0.51086	0.489188	0.501081	0.49936	0.489622	0.480425	0.482009	0.489409	0.494783	0.504115	0.501697	0.500979	0.502213	0.505988	0.505651	0.503112	0.506514	0.5039	0.511781	0.509532	0.51209	0.514623	0.513243	0.517504	0.513204	0.511106	0.510133	0.520386	0.521777	0.519537	0.521723	0.506244	0.498758	0.498972	0.493022	0.484216
16	0.556915	0.549056	0.53316	0.524456	0.529195	0.508969	0.520705	0.520679	0.52863	0.53698	0.545366	0.556341	0.558234	0.565039	0.559896	0.564896	0.569888	0.581426	0.579737	0.578869	0.574746	0.575955	0.570572	0.569686	0.563741	0.575082	0.575214	0.579868	0.567447	0.570434	0.570789	0.567233	0.567386	0.558951	0.557467	0.548962	0.538661	0.528586	0.52185	0.524153	0.53208	0.531143	0.534639	0.535585	0.537917	0.532732	0.526634	0.52037	0.526982
17	0.530297	0.52906	0.501352	0.511463	0.511076	0.499014	0.495831	0.501285	0.51057	0.515985	0.523383	0.521979	0.530487	0.521646	0.525046	0.528909	0.522707	0.514484	0.504214	0.498184	0.488052	0.485503	0.483335	0.477403	0.48081	0.476958	0.47561	0.460725	0.453438	0.45067	0.45517	0.459541	0.464618	0.462888	0.4504	0.453931	0.454903	0.45981	0.460254	0.460741	0.438321	0.430825	0.428818	0.423366	0.428234	0.424879	0.438289	0.435217	0.43701
18	0.434634	0.454639	0.403676	0.411515	0.427305	0.427588	0.424936	0.425572	0.440997	0.440301	0.439417	0.452665	0.449619	0.447943	0.45241	0.452947	0.465353	0.470237	0.468455	0.464619	0.449962	0.452132	0.440828	0.421824	0.419246	0.422774	0.440166	0.446106	0.446605	0.453904	0.449232	0.453162	0.459305	0.452121	0.456228	0.455466	0.461403	0.476635	0.474387	0.467956	0.461996	0.454609	0.452338	0.441837	0.433634	0.431548	0.430034	0.437584	0.429282
19	0.607879	0.622995	0.606971	0.603955	0.607138	0.600827	0.593787	0.590546	0.582583	0.580686	0.569998	0.565233	0.575222	0.569761	0.547674	0.55332	0.541569	0.539765	0.543704	0.540656	0.538673	0.543745	0.548605	0.552349	0.550637	0.546844	0.54933	0.553581	0.550945	0.549727	0.558277	0.553768	0.549268	0.542194	0.536399	0.538886	0.544486	0.549705	0.553649	0.556937	0.546018	0.535444	0.535275	0.533821	0.526243	0.519691	0.525513	0.520127	0.52285
20	0.494355	0.485229	0.45245	0.46694	0.466581	0.463315	0.456347	0.46772	0.477496	0.471432	0.474457	0.483174	0.484041	0.489452	0.50127	0.494837	0.485227	0.493366	0.49543	0.493695	0.487891	0.497502	0.496112	0.492749	0.504361	0.500194	0.490561	0.484987	0.490731	0.48521	0.499476	0.495854	0.497212	0.495122	0.496139	0.499382	0.4993	0.489693	0.490193	0.493274	0.484622	0.487029	0.483698	0.476655	0.47034	0.469021	0.470353	0.470758	0.473284
p-values	0.0127443	0.0146126	0.0128889	0.00981009	0.0073426	0.00751595	0.0106584	0.0127833	0.0108554	0.00879745	0.0086289	0.00923472	0.0105588	0.013727	0.0176374	0.0188888	0.0191911	0.0210996	0.0208324	0.0187405	0.0197059	0.0252714	0.0338651	0.0416254	0.0455748	0.0461293	0.0487578	0.0580518	0.0686954	0.0776111	0.0852772	0.0921939	0.102779	0.117081	0.127212	0.132208	0.137343	0.145368	0.157025	0.172164	0.188062	0.199332	0.205903	0.214853	0.224001	0.226486	0.217185	0.202201	0.191997
Only white matter
ALS	C2
1	0.475244	0.479405	0.452585	0.445314	0.457543	0.466642	0.466694	0.471895	0.485199	0.500023	0.521932	0.528627	0.530618	0.548754	0.556826	0.56007	0.563841	0.559808	0.553856	0.56051	0.569339	0.558802	0.571361	0.575176	0.575633	0.575352	0.58239	0.582343	0.574453	0.574933	0.574344	0.57053	0.564181	0.562676	0.564195	0.566968	0.565774	0.56444	0.571983	0.577869	0.574862	0.571257	0.554971	0.546133	0.543419	0.544186	0.540138	0.538646	0.53485
2	0.514919	0.5298	0.507714	0.515262	0.523085	0.515914	0.510294	0.502875	0.519216	0.510922	0.491353	0.49101	0.494857	0.492141	0.497483	0.502889	0.511117	0.501496	0.49669	0.50992	0.515635	0.507897	0.51396	0.519679	0.526468	0.522236	0.525209	0.539155	0.542905	0.537821	0.541247	0.537833	0.529603	0.518766	0.508293	0.506289	0.503068	0.484985	0.488015	0.485341	0.491391	0.503096	0.502743	0.500156	0.505719	0.496889	0.491026	0.495542	0.489028
3	0.538636	0.543435	0.532393	0.531778	0.533349	0.539497	0.548663	0.553078	0.551756	0.542322	0.539801	0.546438	0.544145	0.544505	0.546398	0.540937	0.532195	0.52278	0.524767	0.522771	0.521988	0.518075	0.520512	0.50611	0.500048	0.499845	0.491716	0.485162	0.487436	0.472234	0.467056	0.458629	0.455885	0.45427	0.448117	0.439098	0.435804	0.43286	0.431023	0.429261	0.424652	0.426966	0.428929	0.425854	0.420808	0.423212	0.424743	0.43986	0.437144
4	0.566506	0.578624	0.565989	0.558295	0.569819	0.567734	0.573508	0.586181	0.578537	0.582421	0.58708	0.59542	0.575216	0.573819	0.575486	0.568014	0.572653	0.577115	0.566254	0.560591	0.565311	0.574845	0.579593	0.557613	0.550936	0.55455	0.55146	0.544747	0.544078	0.551499	0.553036	0.54595	0.553276	0.544676	0.533877	0.529659	0.519035	0.515142	0.510277	0.495871	0.49152	0.4921	0.492082	0.497476	0.495626	0.491151	0.488487	0.475552	0.474236
5	0.561093	0.537646	0.527971	0.528867	0.540453	0.533351	0.521633	0.525425	0.528362	0.536033	0.552056	0.560555	0.572612	0.561355	0.559992	0.573808	0.590599	0.60143	0.608592	0.612982	0.60719	0.613256	0.60704	0.596188	0.610245	0.608372	0.614468	0.609472	0.587867	0.589489	0.597361	0.606583	0.608108	0.613626	0.613158	0.594542	0.590613	0.588752	0.570492	0.553414	0.547601	0.553228	0.569959	0.581703	0.576199	0.583611	0.578991	0.579929	0.580284
6	0.475685	0.447574	0.434368	0.432707	0.432082	0.439474	0.453459	0.452645	0.452899	0.461664	0.471758	0.478719	0.478738	0.483778	0.504256	0.516416	0.51316	0.500211	0.487546	0.48869	0.49346	0.491254	0.498364	0.504854	0.497644	0.50372	0.513488	0.507565	0.503282	0.512096	0.506717	0.508997	0.512039	0.517052	0.523627	0.522578	0.515122	0.51172	0.506206	0.501075	0.490651	0.481908	0.479888	0.479041	0.471676	0.458517	0.473309	0.466308	0.461744
7	0.415125	0.413705	0.394839	0.398647	0.413848	0.40822	0.408164	0.424131	0.431692	0.433043	0.421315	0.424779	0.430674	0.415501	0.416829	0.422085	0.41628	0.401865	0.399091	0.404302	0.386207	0.388743	0.376474	0.382224	0.373552	0.377483	0.390121	0.384279	0.377502	0.38977	0.39948	0.402247	0.426254	0.424976	0.421167	0.421861	0.419104	0.421258	0.421071	0.42055	0.42441	0.421256	0.437938	0.439548	0.431715	0.434785	0.440689	0.443895	0.437278
8	0.351727	0.375429	0.375059	0.374054	0.385033	0.400806	0.415385	0.417861	0.407779	0.419245	0.433132	0.438728	0.453629	0.437065	0.42015	0.435838	0.437913	0.439467	0.452626	0.467899	0.473612	0.478357	0.481258	0.469882	0.461241	0.462503	0.464974	0.456952	0.45562	0.460124	0.458476	0.457789	0.459879	0.460268	0.457313	0.463396	0.459681	0.440552	0.435142	0.437752	0.442385	0.44767	0.449775	0.451776	0.452609	0.448728	0.445414	0.439758	0.435356
9	0.498199	0.492047	0.502163	0.50701	0.500735	0.508699	0.525659	0.526124	0.520285	0.505804	0.465295	0.466618	0.475149	0.480474	0.483605	0.474523	0.493239	0.516903	0.511974	0.515615	0.516054	0.505637	0.515799	0.515604	0.51585	0.509476	0.502418	0.509265	0.51906	0.524597	0.527513	0.516751	0.51889	0.523761	0.520258	0.523955	0.523652	0.52452	0.534702	0.53308	0.526115	0.534825	0.52816	0.539198	0.534824	0.53477	0.542757	0.539882	0.541806
10	0.505015	0.488909	0.504808	0.49103	0.492643	0.49777	0.493257	0.496471	0.503629	0.514187	0.518561	0.508728	0.522551	0.517141	0.524144	0.537762	0.520321	0.510182	0.516094	0.50013	0.497274	0.496733	0.491643	0.496392	0.501432	0.513036	0.512882	0.519191	0.533423	0.540505	0.551738	0.551026	0.569013	0.561188	0.566883	0.552675	0.551427	0.558539	0.54449	0.522187	0.516524	0.528615	0.528999	0.531512	0.530343	0.5347	0.539613	0.538439	0.541872
11	0.506618	0.480824	0.489043	0.504866	0.507619	0.495694	0.506146	0.519133	0.510733	0.522651	0.517766	0.502341	0.507689	0.50807	0.515224	0.525994	0.524655	0.525433	0.528399	0.528202	0.524824	0.524875	0.520695	0.515327	0.516505	0.50079	0.491401	0.497374	0.493961	0.492178	0.494355	0.495998	0.494391	0.486601	0.479044	0.476869	0.475309	0.469254	0.462827	0.460357	0.458827	0.460861	0.463598	0.465131	0.470883	0.473146	0.475348	0.483905	0.489683
12	0.461102	0.455816	0.440034	0.436683	0.463588	0.451274	0.461698	0.47858	0.487954	0.491856	0.500257	0.516871	0.528708	0.535792	0.556501	0.561131	0.537961	0.533886	0.534641	0.528573	0.517937	0.509578	0.517694	0.514362	0.514894	0.52133	0.520898	0.535732	0.531829	0.538244	0.544434	0.546751	0.540262	0.550326	0.555615	0.550241	0.557139	0.566284	0.565618	0.565238	0.564611	0.562825	0.566509	0.559706	0.546823	0.546147	0.548	0.556964	0.541395
13	0.519019	0.515187	0.475041	0.482243	0.488145	0.4712	0.47146	0.471323	0.458398	0.4678	0.458871	0.456844	0.463353	0.451122	0.436679	0.441497	0.455578	0.458546	0.456828	0.454238	0.457294	0.464412	0.458695	0.457554	0.467743	0.463621	0.459406	0.468003	0.481567	0.496676	0.505801	0.506006	0.509332	0.509875	0.504999	0.502917	0.502878	0.497367	0.496753	0.49903	0.488488	0.480693	0.485201	0.486398	0.482775	0.486571	0.477304	0.476188	0.484959
14	0.561336	0.579249	0.585408	0.589897	0.590181	0.576569	0.586553	0.576609	0.579774	0.57476	0.571289	0.57568	0.577394	0.580923	0.568598	0.563665	0.543793	0.547341	0.533798	0.518309	0.518986	0.502135	0.494817	0.493858	0.494305	0.488687	0.495041	0.491681	0.472616	0.463385	0.460038	0.471068	0.48097	0.484601	0.494874	0.502319	0.510277	0.509136	0.521071	0.51905	0.520478	0.523105	0.52563	0.522579	0.522056	0.531331	0.532215	0.520718	0.521745
15	0.449128	0.455797	0.416857	0.433953	0.437182	0.437121	0.441745	0.442765	0.454298	0.45003	0.443325	0.440976	0.458602	0.436795	0.421252	0.443901	0.431582	0.400941	0.40998	0.418068	0.41343	0.41986	0.424034	0.430721	0.423129	0.425544	0.433663	0.432267	0.433689	0.444212	0.451673	0.451502	0.444985	0.450081	0.454822	0.441742	0.443226	0.448277	0.432773	0.418188	0.420904	0.431746	0.449285	0.456017	0.464536	0.460886	0.458724	0.457384	0.448571
16	0.491052	0.467355	0.486394	0.488513	0.475568	0.471104	0.462579	0.448863	0.472417	0.463016	0.447232	0.449167	0.453303	0.452534	0.453177	0.451118	0.457725	0.453815	0.451689	0.453304	0.458987	0.471346	0.475752	0.473668	0.475391	0.476767	0.477501	0.479135	0.485389	0.497072	0.502374	0.504929	0.502538	0.506811	0.511672	0.506904	0.500817	0.500046	0.498241	0.49495	0.498633	0.499442	0.495624	0.490686	0.478841	0.473858	0.4789	0.475368	0.472949
17	0.462297	0.477273	0.482448	0.486842	0.480464	0.461404	0.454304	0.467256	0.468056	0.465659	0.410845	0.385425	0.424893	0.426681	0.371202	0.389487	0.421529	0.386851	0.395331	0.414164	0.416343	0.437222	0.428009	0.442081	0.447735	0.470441	0.479879	0.486828	0.493386	0.469107	0.482687	0.485287	0.492281	0.510645	0.522341	0.5157	0.504036	0.505625	0.507275	0.50813	0.477327	0.463047	0.465046	0.459994	0.482761	0.491699	0.494149	0.491779	0.499736
18	0.513601	0.515841	0.499658	0.495745	0.504074	0.515752	0.522878	0.527221	0.536258	0.525487	0.519187	0.52334	0.523325	0.531385	0.543806	0.541393	0.536118	0.526631	0.525232	0.525299	0.528944	0.53919	0.546769	0.548423	0.54985	0.544636	0.543644	0.546717	0.553244	0.55334	0.549547	0.545531	0.535852	0.530127	0.522358	0.519226	0.517357	0.515454	0.513437	0.507591	0.500544	0.498232	0.49184	0.492343	0.488215	0.481672	0.476732	0.469584	0.46069
19	0.602563	0.601508	0.589712	0.588808	0.5845	0.589206	0.596866	0.587182	0.595485	0.592929	0.591397	0.589283	0.578541	0.573907	0.579293	0.578733	0.571862	0.578011	0.575518	0.570564	0.570331	0.569324	0.577403	0.590713	0.577835	0.587852	0.572368	0.569017	0.570198	0.575447	0.577016	0.576124	0.58261	0.587619	0.582094	0.579675	0.576133	0.569229	0.568389	0.556052	0.548757	0.555733	0.548029	0.547162	0.541592	0.537586	0.53616	0.514261	0.511097
20	0.55374	0.551525	0.551362	0.560476	0.56016	0.556618	0.564821	0.569598	0.563011	0.561251	0.557794	0.552782	0.558185	0.540435	0.529618	0.530217	0.526377	0.528594	0.530319	0.522652	0.526726	0.5212	0.518393	0.51388	0.516035	0.513953	0.511954	0.518169	0.52494	0.523845	0.522796	0.530187	0.527012	0.521049	0.524471	0.527405	0.534986	0.533558	0.536779	0.546716	0.545087	0.548665	0.54155	0.541475	0.537356	0.533237	0.536789	0.534069	0.531189
Control
1	0.453072	0.433395	0.417865	0.44597	0.458054	0.44382	0.432849	0.455471	0.462644	0.472421	0.482092	0.49138	0.460012	0.432963	0.446054	0.448771	0.44677	0.447223	0.459372	0.447571	0.421614	0.423648	0.430481	0.403052	0.415669	0.411212	0.421227	0.412726	0.42608	0.423081	0.425662	0.423608	0.423846	0.421329	0.419764	0.422061	0.428499	0.430944	0.429688	0.427799	0.428819	0.428153	0.420433	0.411559	0.390036	0.394872	0.392333	0.398282	0.399686
2	0.734994	0.757502	0.726279	0.732224	0.720596	0.680323	0.736854	0.787267	0.761165	0.737404	0.729941	0.697802	0.6987	0.692602	0.681933	0.667245	0.656016	0.652856	0.620124	0.59241	0.579217	0.583069	0.59336	0.587448	0.586218	0.587698	0.581535	0.579291	0.586626	0.579194	0.568586	0.56697	0.565038	0.554951	0.545604	0.543837	0.540404	0.533536	0.521215	0.508132	0.500813	0.489821	0.506881	0.514333	0.503044	0.505932	0.514593	0.50964	0.511764
3	0.580365	0.596518	0.564875	0.580997	0.58035	0.6055	0.617814	0.619111	0.634124	0.626754	0.632367	0.638647	0.642295	0.656059	0.661403	0.665108	0.66289	0.669181	0.676401	0.656822	0.660001	0.652392	0.657663	0.66541	0.655365	0.662119	0.67948	0.672984	0.686996	0.674141	0.673481	0.667126	0.671658	0.674674	0.666361	0.667803	0.656924	0.643724	0.642699	0.645401	0.651738	0.65052	0.647933	0.647996	0.644339	0.632397	0.631716	0.63803	0.632103
4	0.620076	0.620928	0.613075	0.619279	0.622804	0.628074	0.636838	0.636331	0.642234	0.635058	0.631443	0.636279	0.634327	0.627457	0.633803	0.633892	0.647612	0.638718	0.636798	0.639161	0.629137	0.620304	0.623146	0.60233	0.593197	0.590926	0.590684	0.578451	0.580073	0.587191	0.594911	0.59574	0.611053	0.622788	0.621204	0.620755	0.612642	0.607692	0.607491	0.600748	0.599843	0.589667	0.57457	0.572824	0.571973	0.569035	0.571746	0.575053	0.573222
5	0.601544	0.59382	0.594183	0.593988	0.575023	0.583929	0.588466	0.579082	0.585202	0.562754	0.56393	0.572375	0.561063	0.554648	0.547756	0.535026	0.519532	0.505123	0.497555	0.513439	0.519684	0.519314	0.526	0.533386	0.543633	0.552068	0.580629	0.596516	0.60444	0.610394	0.609125	0.612268	0.617671	0.620769	0.619595	0.625834	0.624603	0.615614	0.618317	0.617048	0.615222	0.61562	0.611939	0.615703	0.601144	0.603651	0.60286	0.590907	0.595469
6	0.600708	0.602022	0.620278	0.624076	0.606172	0.592514	0.59987	0.587613	0.58173	0.594713	0.598363	0.582514	0.582174	0.582449	0.580498	0.580288	0.581495	0.582057	0.581082	0.572871	0.574328	0.580639	0.578848	0.577154	0.576533	0.579185	0.581606	0.585681	0.59408	0.596984	0.589198	0.591847	0.596309	0.588973	0.581303	0.583606	0.585324	0.585113	0.581289	0.577958	0.583334	0.585831	0.586572	0.587313	0.581224	0.574209	0.578679	0.560786	0.561458
7	0.715987	0.710742	0.701768	0.699414	0.70582	0.719601	0.722227	0.723212	0.728055	0.725655	0.730022	0.732114	0.737631	0.739951	0.734054	0.72798	0.719536	0.721502	0.719471	0.70578	0.692212	0.696482	0.692258	0.693558	0.692801	0.688228	0.686964	0.695211	0.691717	0.686257	0.677344	0.675349	0.675554	0.686241	0.680398	0.679453	0.670633	0.663805	0.661923	0.657678	0.662943	0.656974	0.656225	0.661331	0.662505	0.662003	0.662185	0.656299	0.657332
8	0.559017	0.55596	0.56465	0.566117	0.561424	0.571893	0.568041	0.553701	0.550241	0.548129	0.546952	0.548758	0.550242	0.5439	0.543374	0.548453	0.548356	0.549942	0.553074	0.558149	0.568527	0.583206	0.59128	0.591838	0.593714	0.593094	0.597258	0.6039	0.603757	0.618157	0.627031	0.621135	0.624568	0.620148	0.610637	0.608158	0.611848	0.614656	0.622579	0.632238	0.623063	0.620763	0.622533	0.614898	0.61224	0.610745	0.606281	0.601783	0.601846
9	0.419366	0.41642	0.419807	0.411925	0.427934	0.42464	0.42654	0.425935	0.430839	0.437576	0.434959	0.433832	0.416811	0.399412	0.39831	0.392337	0.385944	0.384878	0.384885	0.382316	0.386855	0.393589	0.393363	0.398815	0.398104	0.403633	0.407547	0.411669	0.40956	0.409487	0.413702	0.40939	0.40754	0.409205	0.405114	0.404006	0.406741	0.40354	0.403051	0.401199	0.395107	0.394371	0.397721	0.402848	0.399106	0.408109	0.411438	0.416835	0.422611
10	0.543694	0.552068	0.546754	0.556041	0.563561	0.544456	0.519783	0.511693	0.51852	0.536133	0.544567	0.54811	0.554439	0.543224	0.546457	0.551019	0.540213	0.527383	0.524654	0.526502	0.5196	0.510734	0.514474	0.515876	0.513067	0.522534	0.527638	0.528233	0.534771	0.531952	0.521769	0.520615	0.505539	0.504582	0.506971	0.497086	0.490076	0.485222	0.471194	0.454294	0.446028	0.442839	0.434612	0.427555	0.418228	0.413046	0.413331	0.40788	0.408661
11	0.587369	0.584278	0.579308	0.582598	0.58408	0.581214	0.577358	0.572547	0.566936	0.565056	0.566485	0.555105	0.556735	0.556365	0.560004	0.558089	0.552644	0.547184	0.540082	0.539221	0.545227	0.552866	0.555364	0.565321	0.557841	0.55454	0.560899	0.553476	0.546584	0.551692	0.550403	0.558657	0.56418	0.557413	0.55347	0.540171	0.529506	0.525207	0.515948	0.505443	0.500388	0.499247	0.505921	0.506555	0.503409	0.508756	0.50797	0.510472	0.511452
12	0.522201	0.531733	0.500493	0.505506	0.518085	0.513381	0.512154	0.515342	0.523984	0.522688	0.509331	0.504332	0.512233	0.509703	0.497644	0.508159	0.508016	0.497962	0.478372	0.475371	0.485967	0.488156	0.49381	0.493545	0.49769	0.48542	0.482905	0.490571	0.48664	0.485944	0.492215	0.490716	0.49823	0.489844	0.482838	0.485544	0.479372	0.487363	0.493662	0.492471	0.495518	0.500943	0.50022	0.497057	0.494936	0.485406	0.485393	0.4887	0.48721
13	0.542342	0.531368	0.534697	0.537678	0.538757	0.539495	0.539308	0.53547	0.527382	0.514277	0.495228	0.48666	0.483746	0.481911	0.483871	0.484433	0.478423	0.473096	0.471854	0.474221	0.485734	0.493859	0.494392	0.499954	0.478012	0.482797	0.486964	0.492254	0.504923	0.505008	0.511609	0.512866	0.530825	0.52571	0.533293	0.537862	0.530086	0.52672	0.535704	0.539759	0.537893	0.543379	0.534327	0.539873	0.53785	0.533717	0.526677	0.523688	0.521115
14	0.522741	0.530857	0.522561	0.519378	0.521103	0.521565	0.521424	0.524479	0.532472	0.528255	0.523456	0.525302	0.520497	0.525581	0.551601	0.550183	0.54848	0.55137	0.549977	0.553208	0.552542	0.539236	0.537622	0.541341	0.534511	0.540349	0.54755	0.547881	0.544444	0.534572	0.533054	0.530573	0.530415	0.535284	0.535778	0.532821	0.539187	0.549169	0.547432	0.551981	0.55189	0.550051	0.547215	0.545524	0.5558	0.556507	0.550061	0.54678	0.536244
15	0.554029	0.557564	0.540271	0.539858	0.550686	0.55467	0.558657	0.570492	0.573227	0.575598	0.587742	0.594587	0.595996	0.58832	0.568811	0.569486	0.571845	0.553806	0.546229	0.553297	0.558102	0.562963	0.572042	0.573807	0.567636	0.565493	0.570429	0.568952	0.564147	0.568892	0.566922	0.56895	0.565922	0.567255	0.566872	0.564023	0.564735	0.555355	0.551633	0.548127	0.557794	0.561075	0.555256	0.5538	0.544413	0.53243	0.528356	0.524937	0.512838
16	0.525668	0.51221	0.522194	0.513637	0.524758	0.508217	0.52152	0.524067	0.532606	0.541901	0.554506	0.570432	0.574607	0.579124	0.57342	0.580464	0.588607	0.597951	0.601796	0.596683	0.588474	0.590298	0.592159	0.595002	0.586932	0.598288	0.597968	0.601359	0.595833	0.595954	0.597529	0.581117	0.583348	0.574016	0.576748	0.569815	0.556811	0.542722	0.536809	0.543024	0.557639	0.554455	0.556877	0.562139	0.559839	0.554454	0.548881	0.542092	0.551465
17	0.509785	0.503282	0.493667	0.501261	0.501878	0.4941	0.48838	0.498119	0.507179	0.515409	0.525626	0.522866	0.533794	0.53243	0.537128	0.538108	0.533131	0.522822	0.514034	0.504952	0.49467	0.48557	0.483527	0.477687	0.477175	0.472147	0.468574	0.460409	0.457147	0.452746	0.463286	0.470534	0.476664	0.477834	0.470842	0.475418	0.473504	0.473632	0.472462	0.469427	0.445112	0.437493	0.432835	0.435637	0.439884	0.44128	0.450112	0.450673	0.456788
18	0.47639	0.486059	0.465604	0.477222	0.484697	0.490861	0.486158	0.481115	0.48835	0.484045	0.479795	0.487816	0.487095	0.482804	0.482539	0.482261	0.488366	0.491803	0.491587	0.489224	0.477723	0.480397	0.469931	0.449154	0.446972	0.448285	0.464741	0.464893	0.470056	0.476829	0.47539	0.47649	0.482011	0.475438	0.477152	0.477231	0.48809	0.502166	0.497673	0.491627	0.484118	0.476517	0.472213	0.460415	0.452406	0.449724	0.449374	0.454286	0.450936
19	0.59691	0.603254	0.598594	0.596637	0.59903	0.597619	0.594809	0.596229	0.588795	0.586447	0.570222	0.56214	0.572335	0.572008	0.55819	0.559967	0.549993	0.551849	0.556704	0.554275	0.551523	0.552608	0.555807	0.561327	0.558072	0.554763	0.558233	0.560889	0.557789	0.558383	0.565947	0.561648	0.55465	0.545082	0.539878	0.544275	0.548851	0.549547	0.552939	0.554854	0.548722	0.53991	0.538739	0.540114	0.532815	0.529598	0.535451	0.531152	0.534236
20	0.518827	0.505268	0.496119	0.502742	0.495378	0.483794	0.476573	0.477907	0.490053	0.496315	0.497122	0.511872	0.509019	0.510317	0.529469	0.524319	0.515442	0.520058	0.524767	0.520383	0.513776	0.519004	0.521649	0.521514	0.533025	0.53044	0.517491	0.514244	0.516293	0.518739	0.532372	0.534493	0.531834	0.530732	0.530567	0.533035	0.532746	0.527289	0.528474	0.527051	0.522009	0.523165	0.517811	0.511164	0.50359	0.505106	0.502666	0.504189	0.510088
p-values	0.00345293	0.00468597	0.00573093	0.00558205	0.00467615	0.00508155	0.00740612	0.00932565	0.008076	0.00597896	0.00552897	0.00606391	0.00744189	0.0104888	0.0135058	0.0137602	0.0136881	0.0156692	0.0163978	0.0157871	0.0169653	0.0204077	0.0266484	0.0343259	0.0399029	0.0430317	0.0471442	0.0543391	0.0620261	0.0687767	0.0741476	0.0788474	0.0861669	0.0963708	0.103173	0.104112	0.103773	0.107877	0.118071	0.131597	0.143281	0.148464	0.149301	0.152837	0.156184	0.153275	0.143361	0.130047	0.115499
Only descending tracts
ALS	C2
1	0.475988	0.469883	0.460397	0.450573	0.458043	0.462915	0.454438	0.454477	0.464094	0.478201	0.507581	0.512576	0.519174	0.53638	0.545811	0.551054	0.552005	0.546778	0.545756	0.553119	0.559359	0.556253	0.552985	0.567481	0.565207	0.563786	0.575096	0.567033	0.551033	0.551769	0.553301	0.562334	0.559377	0.554348	0.551619	0.548382	0.542755	0.542016	0.543199	0.543239	0.542663	0.531271	0.516913	0.511946	0.505441	0.503121	0.508328	0.510162	0.508255
2	0.459143	0.474003	0.472442	0.478797	0.46995	0.460105	0.460975	0.45104	0.473093	0.454727	0.455322	0.46079	0.453289	0.460738	0.478285	0.479728	0.489425	0.473447	0.475296	0.490463	0.492404	0.494962	0.503326	0.506533	0.509707	0.510354	0.518733	0.524684	0.51197	0.501585	0.51255	0.50482	0.496729	0.494548	0.486831	0.477241	0.467339	0.454539	0.471241	0.454334	0.460236	0.474674	0.468625	0.46854	0.478014	0.479388	0.479214	0.481755	0.485086
3	0.490169	0.500234	0.487723	0.485979	0.493681	0.487052	0.491026	0.496353	0.507029	0.507444	0.5084	0.510348	0.508354	0.511184	0.52298	0.519074	0.498156	0.495568	0.492525	0.489008	0.490588	0.484292	0.488109	0.46886	0.463169	0.464953	0.461694	0.466065	0.464583	0.449029	0.430924	0.428471	0.421002	0.433378	0.432068	0.425085	0.415002	0.400627	0.394983	0.399166	0.403092	0.404903	0.41349	0.409954	0.412409	0.408654	0.413918	0.419853	0.417146
4	0.452967	0.468711	0.449134	0.456805	0.464446	0.467821	0.480553	0.482913	0.475177	0.480415	0.481385	0.478645	0.475393	0.470928	0.479982	0.484441	0.482335	0.488254	0.487295	0.476564	0.487206	0.500297	0.495397	0.499553	0.478582	0.483661	0.481868	0.469992	0.465663	0.46105	0.467562	0.463683	0.474886	0.471498	0.468571	0.469107	0.467579	0.469288	0.462282	0.45172	0.452625	0.450102	0.45333	0.449813	0.456505	0.447869	0.432958	0.422066	0.417659
5	0.545576	0.530161	0.489444	0.516897	0.520229	0.51953	0.518567	0.507752	0.513706	0.516193	0.545375	0.554583	0.54939	0.568222	0.570976	0.578047	0.598298	0.609662	0.607379	0.605199	0.615572	0.618247	0.61285	0.604489	0.614076	0.608652	0.621308	0.60744	0.574664	0.582286	0.585662	0.595368	0.599876	0.606102	0.602421	0.585159	0.580807	0.573204	0.547869	0.52781	0.522105	0.523845	0.538943	0.554787	0.553083	0.551169	0.552768	0.561828	0.560839
6	0.429176	0.404603	0.387034	0.388571	0.387431	0.393441	0.409608	0.408462	0.424801	0.422096	0.454378	0.470219	0.456112	0.460702	0.47537	0.47167	0.472218	0.459512	0.451828	0.461967	0.463625	0.45638	0.47439	0.484217	0.481715	0.482003	0.490345	0.489263	0.48327	0.491155	0.488496	0.487436	0.496769	0.505081	0.509949	0.509743	0.50134	0.494407	0.488272	0.486175	0.471208	0.45832	0.454395	0.451368	0.450297	0.442279	0.455689	0.451707	0.453627
7	0.38117	0.381419	0.365182	0.373339	0.391832	0.380742	0.370464	0.38052	0.381018	0.379887	0.384544	0.386703	0.397496	0.376306	0.38113	0.387709	0.389779	0.389883	0.391352	0.396974	0.366009	0.345794	0.354551	0.355115	0.364454	0.376256	0.385285	0.379068	0.371703	0.379525	0.383906	0.397675	0.416469	0.412627	0.409454	0.391038	0.390144	0.397617	0.389136	0.382778	0.384915	0.386609	0.399147	0.403343	0.396614	0.403345	0.406	0.413211	0.416483
8	0.365718	0.402042	0.370225	0.357264	0.391007	0.403915	0.407608	0.417624	0.424395	0.424001	0.426823	0.435937	0.438149	0.426905	0.427617	0.447522	0.443575	0.439631	0.445645	0.448006	0.451602	0.457188	0.458613	0.450052	0.440446	0.435505	0.431387	0.42065	0.418323	0.420611	0.415652	0.414261	0.415229	0.412339	0.405524	0.406761	0.40428	0.391929	0.385643	0.381969	0.38434	0.394296	0.397296	0.39972	0.400558	0.393366	0.39208	0.385935	0.378592
9	0.483943	0.463513	0.484578	0.47987	0.473115	0.477646	0.488071	0.487111	0.476309	0.469351	0.437137	0.43174	0.441244	0.419268	0.411054	0.402952	0.421736	0.448008	0.447604	0.449204	0.444062	0.450268	0.447327	0.466064	0.45871	0.448095	0.445468	0.45622	0.473546	0.478284	0.478394	0.473365	0.46595	0.470233	0.474707	0.467492	0.469458	0.46991	0.473718	0.480026	0.475343	0.482646	0.486578	0.491194	0.492708	0.500961	0.491581	0.49775	0.500055
10	0.519572	0.494615	0.498502	0.499149	0.496431	0.498616	0.492017	0.499392	0.518638	0.508766	0.51578	0.514787	0.521123	0.519989	0.52772	0.537754	0.526556	0.523171	0.53784	0.529194	0.511245	0.516206	0.519311	0.506142	0.515118	0.517696	0.515073	0.525339	0.530762	0.531019	0.539437	0.544616	0.56732	0.552172	0.559516	0.552134	0.553393	0.558473	0.540553	0.512751	0.502583	0.512556	0.507688	0.509995	0.501909	0.505787	0.504622	0.499407	0.507159
11	0.528262	0.491741	0.481821	0.486409	0.492267	0.489212	0.487489	0.483113	0.476138	0.488074	0.48252	0.462282	0.456737	0.456474	0.464889	0.478958	0.485762	0.480063	0.483914	0.489958	0.477224	0.47854	0.478105	0.474875	0.484827	0.465895	0.452815	0.463614	0.46399	0.467004	0.471392	0.473698	0.476739	0.462291	0.445893	0.443584	0.442297	0.436842	0.42937	0.425272	0.427375	0.428035	0.430119	0.437408	0.441141	0.441921	0.446252	0.454888	0.456969
12	0.427255	0.425007	0.395883	0.398215	0.404615	0.405973	0.409508	0.432114	0.449446	0.453414	0.460806	0.478339	0.501383	0.52228	0.550754	0.552514	0.528374	0.533514	0.534854	0.532007	0.525012	0.517935	0.533062	0.532064	0.529166	0.545727	0.546037	0.551769	0.562163	0.563861	0.571505	0.57137	0.567665	0.566298	0.564491	0.568558	0.56861	0.569925	0.569402	0.570892	0.568637	0.562204	0.569912	0.555059	0.546853	0.544478	0.530983	0.535316	0.526371
13	0.452917	0.455363	0.404038	0.426722	0.436765	0.41855	0.428889	0.420129	0.428919	0.440391	0.438484	0.445507	0.450311	0.438878	0.440136	0.457342	0.449356	0.444722	0.443542	0.430682	0.431015	0.444607	0.428769	0.426182	0.422677	0.411206	0.414158	0.425323	0.439225	0.466976	0.477304	0.475479	0.486757	0.478206	0.471985	0.4764	0.464277	0.463766	0.460863	0.461889	0.451961	0.440899	0.440873	0.446739	0.451222	0.446767	0.448996	0.453988	0.455509
14	0.50106	0.503536	0.507462	0.515004	0.512298	0.513127	0.53922	0.538844	0.531183	0.531428	0.53517	0.534961	0.54305	0.530759	0.523013	0.519584	0.504466	0.504506	0.500251	0.491968	0.493222	0.485501	0.473209	0.473573	0.481157	0.473857	0.479257	0.476367	0.459264	0.442473	0.439334	0.440721	0.452115	0.447703	0.456256	0.481668	0.485108	0.478075	0.487123	0.475098	0.483519	0.47638	0.474931	0.471999	0.467105	0.493462	0.491148	0.482581	0.468155
15	0.319836	0.344203	0.275882	0.309181	0.320669	0.317936	0.325844	0.331134	0.351175	0.349385	0.345077	0.350618	0.365589	0.348062	0.346048	0.372042	0.371709	0.346911	0.354323	0.382608	0.385387	0.396264	0.409024	0.400806	0.388632	0.382072	0.378859	0.373787	0.379492	0.393053	0.390382	0.390176	0.3978	0.394639	0.404404	0.386966	0.369953	0.383447	0.387894	0.380172	0.386223	0.392393	0.424057	0.448081	0.454568	0.452542	0.437152	0.431978	0.430602
16	0.460094	0.42863	0.451895	0.45349	0.444244	0.437623	0.431102	0.437711	0.433532	0.43625	0.432108	0.426193	0.425446	0.421135	0.418615	0.431969	0.429456	0.431576	0.432103	0.430739	0.433916	0.438192	0.439783	0.437992	0.446159	0.438558	0.444727	0.46214	0.464623	0.47126	0.483266	0.483404	0.502424	0.507446	0.504276	0.502392	0.48758	0.484057	0.482054	0.483402	0.471665	0.45723	0.456028	0.452352	0.436899	0.441705	0.446888	0.434603	0.431745
17	0.473848	0.466351	0.479398	0.476933	0.467422	0.471975	0.473252	0.45482	0.455148	0.448801	0.394188	0.385021	0.43871	0.432715	0.364717	0.394332	0.428261	0.377511	0.376444	0.42537	0.440338	0.437572	0.444938	0.439105	0.463612	0.477709	0.469722	0.475454	0.46688	0.424504	0.442592	0.434351	0.437799	0.459759	0.457193	0.44026	0.439212	0.434703	0.446927	0.442471	0.420492	0.400299	0.387284	0.390621	0.413132	0.416264	0.415589	0.403691	0.40914
18	0.488693	0.499312	0.471364	0.469808	0.475178	0.490855	0.513026	0.513766	0.520079	0.514407	0.508883	0.511001	0.506265	0.522673	0.544875	0.537089	0.53327	0.515584	0.502737	0.503454	0.506344	0.512373	0.517354	0.515129	0.514505	0.512985	0.514322	0.514407	0.524715	0.52977	0.52883	0.525244	0.509465	0.505195	0.503202	0.500474	0.490993	0.491338	0.494744	0.486811	0.48038	0.478673	0.473687	0.470522	0.466804	0.462711	0.45875	0.456835	0.453083
19	0.607807	0.606098	0.597822	0.586898	0.593383	0.588106	0.595811	0.587907	0.592923	0.585083	0.58415	0.578327	0.576471	0.573489	0.572213	0.570698	0.553076	0.560938	0.554583	0.550562	0.561877	0.547734	0.559449	0.572371	0.558927	0.563452	0.552383	0.55662	0.557872	0.559313	0.559517	0.554326	0.562296	0.569176	0.564494	0.560109	0.5551	0.548848	0.548657	0.537723	0.5338	0.541232	0.530133	0.531187	0.527116	0.526992	0.522507	0.496748	0.501329
20	0.523555	0.522161	0.511536	0.523006	0.526613	0.526806	0.535318	0.5372	0.534057	0.530596	0.513684	0.508378	0.514572	0.51347	0.508984	0.505773	0.510063	0.516154	0.515749	0.516165	0.513199	0.498142	0.500917	0.498328	0.497587	0.495154	0.493583	0.499401	0.506217	0.508308	0.508852	0.509833	0.51232	0.506336	0.504267	0.506429	0.514799	0.514809	0.517927	0.525593	0.526527	0.534436	0.522121	0.516496	0.524526	0.518224	0.516661	0.517275	0.519106
Control
1	0.437819	0.411955	0.424729	0.45397	0.431691	0.430891	0.406998	0.411116	0.424613	0.447333	0.47166	0.466292	0.433771	0.42344	0.434518	0.424399	0.42652	0.426622	0.412209	0.432373	0.408028	0.40689	0.412063	0.380304	0.391067	0.384197	0.397411	0.400839	0.412712	0.410045	0.423522	0.420819	0.425312	0.421384	0.423155	0.423781	0.425978	0.438718	0.442335	0.434764	0.431812	0.429488	0.422981	0.415885	0.394738	0.3904	0.386155	0.384918	0.386559
2	0.777041	0.767545	0.737087	0.768681	0.77354	0.710152	0.725329	0.761766	0.715744	0.675438	0.689193	0.677809	0.638169	0.658494	0.633975	0.593592	0.596359	0.588409	0.567973	0.575733	0.584448	0.585273	0.593924	0.593055	0.563477	0.560034	0.557708	0.554685	0.575305	0.576874	0.558156	0.573281	0.577274	0.558925	0.559492	0.528359	0.533341	0.534162	0.514557	0.502586	0.494858	0.484279	0.491613	0.504645	0.501538	0.494559	0.507225	0.503602	0.49697
3	0.543975	0.550592	0.513957	0.539406	0.542199	0.575551	0.604085	0.601022	0.614302	0.588599	0.592652	0.600402	0.596993	0.617445	0.620152	0.622417	0.634694	0.64044	0.645187	0.624656	0.608239	0.611437	0.612353	0.633996	0.637713	0.640258	0.652037	0.642595	0.65727	0.653989	0.653924	0.653517	0.651264	0.66475	0.658536	0.64915	0.632952	0.618002	0.608878	0.601396	0.602474	0.593671	0.593942	0.593834	0.580431	0.57802	0.577541	0.606124	0.597414
4	0.671378	0.665291	0.665783	0.666145	0.651467	0.667338	0.669422	0.655072	0.641142	0.63619	0.638576	0.644934	0.649317	0.643048	0.658043	0.66717	0.683184	0.673512	0.664369	0.671351	0.64303	0.630888	0.633944	0.610935	0.603131	0.597755	0.587176	0.574012	0.576228	0.579342	0.587803	0.592189	0.605344	0.624129	0.623998	0.622558	0.616425	0.613938	0.605039	0.607702	0.601358	0.589537	0.577798	0.578022	0.56825	0.564703	0.565421	0.565327	0.568947
5	0.580839	0.59495	0.553249	0.567276	0.554221	0.574118	0.594975	0.580336	0.599449	0.5869	0.582561	0.583369	0.557374	0.527076	0.51543	0.511734	0.495902	0.488285	0.477408	0.487287	0.504661	0.501927	0.51091	0.524482	0.532898	0.555163	0.569993	0.582723	0.585152	0.59677	0.577266	0.583864	0.587819	0.59784	0.598034	0.609614	0.602575	0.584147	0.593658	0.591697	0.58367	0.582151	0.579938	0.58823	0.57935	0.582402	0.579034	0.566096	0.573827
6	0.656459	0.651897	0.67539	0.678567	0.655236	0.641503	0.655198	0.651284	0.643461	0.648508	0.654581	0.641356	0.618273	0.62351	0.615417	0.596044	0.589822	0.58816	0.583952	0.574498	0.570087	0.57002	0.570367	0.572511	0.56556	0.568492	0.572615	0.572885	0.578145	0.5817	0.577075	0.582137	0.585695	0.575613	0.566239	0.565331	0.558873	0.559718	0.557648	0.549265	0.556751	0.561366	0.566007	0.558361	0.545039	0.545197	0.549062	0.539347	0.531433
7	0.726362	0.71534	0.708696	0.701887	0.705886	0.722199	0.723356	0.731047	0.71807	0.701666	0.70635	0.707548	0.722388	0.731028	0.724654	0.724584	0.718415	0.721035	0.721021	0.710061	0.705826	0.709372	0.702279	0.69988	0.700724	0.6908	0.692015	0.69911	0.692891	0.679668	0.661149	0.646194	0.656236	0.672536	0.657832	0.661118	0.651179	0.6484	0.65013	0.646773	0.663401	0.661035	0.662602	0.662654	0.667465	0.666291	0.664032	0.660084	0.651413
8	0.517478	0.515434	0.520297	0.519993	0.518461	0.53284	0.527833	0.51196	0.514187	0.521232	0.519529	0.522584	0.538071	0.531628	0.527357	0.526781	0.512335	0.50829	0.512935	0.519225	0.526323	0.532235	0.539657	0.549237	0.559271	0.572606	0.583249	0.589444	0.597952	0.609051	0.616468	0.619163	0.622293	0.618782	0.61584	0.619391	0.621649	0.623583	0.633312	0.642708	0.628974	0.629384	0.632503	0.615696	0.608536	0.605157	0.58999	0.568381	0.569431
9	0.389453	0.397149	0.397543	0.389866	0.426911	0.407589	0.412436	0.415518	0.425081	0.426834	0.424044	0.420907	0.396463	0.384896	0.387704	0.3766	0.372479	0.379992	0.382048	0.375253	0.37599	0.383111	0.394475	0.397433	0.392402	0.396752	0.392878	0.393776	0.393121	0.387162	0.38694	0.383537	0.379029	0.371341	0.369069	0.369101	0.379985	0.381693	0.381547	0.384766	0.379842	0.378145	0.378445	0.38596	0.377029	0.390651	0.395175	0.392679	0.403008
10	0.512987	0.528857	0.521543	0.54207	0.550614	0.526755	0.506538	0.497238	0.493943	0.512123	0.527169	0.537991	0.553413	0.532776	0.53134	0.536632	0.538346	0.534123	0.52618	0.530052	0.522675	0.511754	0.520613	0.518529	0.51694	0.529352	0.531453	0.526556	0.531979	0.53219	0.524148	0.528536	0.525616	0.52116	0.519925	0.501848	0.490601	0.484208	0.471158	0.460582	0.452278	0.441977	0.432407	0.420999	0.413725	0.398777	0.402238	0.399762	0.397609
11	0.54563	0.542678	0.532626	0.531735	0.541649	0.539442	0.534466	0.531271	0.522101	0.529354	0.542288	0.535128	0.529853	0.534995	0.532493	0.531339	0.528572	0.518984	0.514459	0.515865	0.51691	0.522716	0.527101	0.534615	0.526306	0.521919	0.531653	0.522083	0.514429	0.524759	0.517529	0.525464	0.528236	0.521404	0.511165	0.50116	0.487593	0.480911	0.475209	0.464872	0.461809	0.464691	0.474058	0.480229	0.476402	0.480955	0.477287	0.478186	0.481002
12	0.497513	0.511939	0.470117	0.470983	0.490254	0.488576	0.483718	0.490024	0.499793	0.489457	0.477917	0.474686	0.478577	0.479518	0.474162	0.481086	0.489119	0.492	0.471233	0.466241	0.477119	0.480114	0.500614	0.500495	0.508489	0.495405	0.481945	0.487151	0.492433	0.491179	0.489368	0.485726	0.493085	0.483319	0.47329	0.47486	0.47293	0.483357	0.483836	0.488591	0.493982	0.500662	0.498037	0.490164	0.494647	0.481876	0.48263	0.487123	0.488252
13	0.531217	0.537197	0.541889	0.543851	0.543796	0.546892	0.549451	0.546771	0.538855	0.53063	0.530984	0.522866	0.511345	0.501154	0.505039	0.502911	0.490414	0.477237	0.471908	0.477286	0.484637	0.500374	0.507378	0.507711	0.488154	0.49198	0.497472	0.51042	0.527343	0.528044	0.529738	0.519214	0.539902	0.535612	0.531882	0.532274	0.522086	0.518822	0.527314	0.528985	0.529154	0.5284	0.508643	0.517145	0.50559	0.502156	0.495926	0.48777	0.48385
14	0.521302	0.530948	0.529271	0.521921	0.52982	0.529887	0.515769	0.527402	0.526794	0.515592	0.508696	0.512442	0.513639	0.516843	0.531525	0.531887	0.53163	0.535032	0.535721	0.541323	0.542589	0.526368	0.519382	0.534758	0.523894	0.532107	0.535804	0.537502	0.545531	0.530998	0.534879	0.527657	0.526967	0.531486	0.533647	0.533091	0.537336	0.550225	0.54547	0.5548	0.546395	0.539025	0.53591	0.525332	0.533397	0.534445	0.522063	0.516913	0.507614
15	0.54824	0.549099	0.521495	0.514846	0.52885	0.537527	0.539197	0.548409	0.556693	0.562989	0.584334	0.595599	0.598132	0.591268	0.569572	0.576652	0.581548	0.576206	0.573394	0.580987	0.589185	0.590349	0.595104	0.602582	0.593589	0.597967	0.606805	0.601447	0.598807	0.607156	0.601968	0.603331	0.587661	0.583237	0.582096	0.571211	0.569917	0.57121	0.571706	0.569373	0.564665	0.561452	0.557925	0.551942	0.54473	0.532428	0.526929	0.525801	0.512416
16	0.44981	0.439163	0.40479	0.433028	0.453503	0.466674	0.473103	0.491947	0.493945	0.51162	0.530616	0.552369	0.551219	0.547704	0.536214	0.544515	0.545995	0.549853	0.552782	0.549463	0.548428	0.549711	0.559416	0.561672	0.561234	0.5741	0.575634	0.573312	0.57517	0.568719	0.56901	0.554112	0.554823	0.551004	0.546949	0.537171	0.530295	0.517624	0.508535	0.520181	0.532709	0.532308	0.541518	0.555836	0.558972	0.558453	0.548886	0.548915	0.549092
17	0.458753	0.443519	0.45362	0.460601	0.451058	0.438833	0.425789	0.42518	0.439758	0.445366	0.455669	0.45596	0.466993	0.470011	0.482394	0.48692	0.489132	0.484912	0.470407	0.465277	0.451252	0.442537	0.437654	0.438187	0.431089	0.419179	0.420578	0.424162	0.429822	0.422848	0.437589	0.454575	0.46224	0.463294	0.442076	0.456816	0.450521	0.444171	0.443071	0.435189	0.410611	0.397537	0.400709	0.403288	0.411385	0.416474	0.427153	0.434462	0.443224
18	0.460661	0.456777	0.432481	0.453086	0.485566	0.490889	0.483599	0.490665	0.495531	0.496991	0.501734	0.494971	0.475218	0.466091	0.474457	0.476606	0.47483	0.4827	0.486092	0.481683	0.469307	0.468534	0.457483	0.453478	0.444667	0.444528	0.45605	0.453915	0.451704	0.465236	0.464554	0.466216	0.470274	0.461301	0.459636	0.460496	0.460378	0.459473	0.454905	0.452278	0.448465	0.436581	0.429417	0.430469	0.418667	0.422373	0.426887	0.422796	0.427265
19	0.537733	0.540402	0.538678	0.534938	0.537373	0.537213	0.53058	0.530746	0.528064	0.534022	0.532263	0.528471	0.532769	0.529545	0.516818	0.521306	0.514298	0.5171	0.516024	0.512994	0.514021	0.517215	0.526865	0.523349	0.520041	0.521055	0.526873	0.527843	0.522093	0.52142	0.520951	0.51867	0.518867	0.512299	0.508016	0.511865	0.512687	0.513519	0.519573	0.516793	0.51108	0.506781	0.503423	0.500056	0.495567	0.495788	0.501089	0.499216	0.508578
20	0.498758	0.493859	0.469466	0.474645	0.488349	0.462124	0.452503	0.462826	0.482209	0.500862	0.495567	0.489622	0.497602	0.503808	0.510648	0.511732	0.51328	0.507563	0.515562	0.513218	0.516799	0.517856	0.511159	0.514373	0.50864	0.509806	0.500517	0.496334	0.502433	0.503825	0.512963	0.521528	0.521934	0.52125	0.514123	0.512835	0.513788	0.520578	0.515285	0.51486	0.505168	0.503844	0.499577	0.492971	0.49655	0.497178	0.495197	0.503104	0.508749
p-values	0.000587692	0.000683058	0.00102774	0.00109403	0.000828423	0.000810353	0.00109234	0.0010027	0.000465972	0.000184489	0.000134529	0.000162405	0.000293459	0.000654888	0.00105155	0.00116845	0.00126847	0.00161457	0.00184587	0.00181732	0.00211495	0.0027033	0.0036182	0.00526356	0.00738143	0.00999292	0.0128138	0.0150415	0.0171961	0.019713	0.0214817	0.0232977	0.0269937	0.0319061	0.0346597	0.034804	0.0335314	0.032365	0.0328836	0.0346392	0.0357073	0.0346861	0.0311117	0.027158	0.0242251	0.0205784	0.0159484	0.0122248	0.00872689
[truncated: 26 more columns]

## Sheet: Fig.3
Lateral CST
ALS	C2
1	0.48072	0.482269	0.47351	0.464301	0.466382	0.472786	0.467224	0.465226	0.473131	0.482854	0.515731	0.518107	0.521874	0.546191	0.554364	0.558979	0.557808	0.551288	0.552394	0.556372	0.564276	0.563315	0.557804	0.572473	0.572565	0.573802	0.584657	0.577132	0.561842	0.56201	0.567371	0.577482	0.572344	0.569539	0.563603	0.559238	0.555561	0.558486	0.554943	0.548525	0.548773	0.532955	0.52326	0.517616	0.515659	0.506068	0.512152	0.514765	0.511882
2	0.466836	0.466736	0.494857	0.489333	0.485566	0.475579	0.444793	0.452496	0.465227	0.457507	0.435953	0.435842	0.433998	0.441006	0.477908	0.473165	0.495001	0.463726	0.457736	0.478879	0.482165	0.485061	0.496498	0.515494	0.51729	0.524626	0.548425	0.562746	0.554292	0.549206	0.561836	0.559312	0.538986	0.532148	0.528742	0.521974	0.517903	0.506162	0.525155	0.503749	0.513858	0.53119	0.516143	0.514866	0.533204	0.519703	0.518705	0.515837	0.510919
3	0.480296	0.494186	0.480486	0.474058	0.479344	0.478693	0.488661	0.493006	0.505774	0.50414	0.502114	0.505319	0.503962	0.506155	0.519073	0.516061	0.495247	0.494667	0.4936	0.493044	0.494755	0.488408	0.491643	0.465092	0.462794	0.463862	0.46286	0.468531	0.468227	0.451842	0.432291	0.428833	0.422679	0.434938	0.436781	0.432306	0.419989	0.407122	0.40764	0.411582	0.415498	0.418313	0.422393	0.418853	0.417647	0.418595	0.423414	0.433423	0.429822
4	0.456294	0.471475	0.448318	0.463047	0.466504	0.471407	0.488768	0.488231	0.481488	0.485013	0.484716	0.484493	0.478947	0.478674	0.486766	0.488096	0.488767	0.498332	0.496208	0.482012	0.485405	0.485182	0.481124	0.482259	0.466647	0.486422	0.476137	0.461744	0.466716	0.45424	0.45879	0.459745	0.47626	0.464486	0.460848	0.454692	0.445978	0.459371	0.455831	0.435922	0.444498	0.44887	0.457019	0.469753	0.475092	0.466777	0.438045	0.420738	0.420856
5	0.545298	0.531494	0.484222	0.509155	0.519289	0.516776	0.508562	0.498653	0.506383	0.506719	0.53676	0.552384	0.547837	0.565493	0.56426	0.57469	0.599406	0.610946	0.608654	0.605295	0.616473	0.620594	0.61263	0.604182	0.61359	0.608677	0.623028	0.607621	0.567701	0.570199	0.576427	0.590083	0.597113	0.599477	0.599136	0.579302	0.569077	0.558927	0.536557	0.515281	0.506487	0.517488	0.531611	0.553274	0.545622	0.553232	0.562354	0.573259	0.575459
6	0.429087	0.396522	0.38295	0.384965	0.381625	0.389277	0.406677	0.404309	0.425991	0.415775	0.463979	0.484424	0.464369	0.473723	0.482404	0.468535	0.47532	0.473614	0.462148	0.475038	0.485125	0.471035	0.485476	0.500993	0.504547	0.507724	0.512797	0.511318	0.508676	0.511213	0.504523	0.506969	0.510643	0.512269	0.519724	0.520721	0.512453	0.518633	0.508624	0.502149	0.483822	0.468066	0.464484	0.463214	0.462089	0.452006	0.462767	0.452642	0.455318
7	0.298198	0.275542	0.301259	0.302528	0.302377	0.282956	0.264941	0.280321	0.282588	0.268441	0.289275	0.299849	0.314508	0.310509	0.329213	0.33885	0.335781	0.330382	0.335935	0.350309	0.324501	0.312527	0.324478	0.337368	0.346532	0.367344	0.391367	0.370452	0.343879	0.362798	0.375298	0.382836	0.401733	0.397922	0.389016	0.384546	0.384038	0.37554	0.376996	0.384874	0.378925	0.382619	0.386708	0.396291	0.378458	0.389923	0.409659	0.416838	0.410813
8	0.3216	0.356409	0.315696	0.306571	0.355761	0.364784	0.366053	0.378015	0.379169	0.397788	0.408738	0.400815	0.402763	0.391894	0.383439	0.393463	0.392178	0.389727	0.398723	0.415596	0.425348	0.42985	0.431724	0.42943	0.433503	0.440921	0.439867	0.426559	0.425488	0.426495	0.417274	0.437623	0.449793	0.441136	0.441421	0.431164	0.421528	0.41979	0.406818	0.39702	0.389658	0.378852	0.377757	0.378625	0.373178	0.364159	0.36018	0.342395	0.325509
9	0.437659	0.408423	0.438532	0.44463	0.427932	0.422218	0.449341	0.454542	0.42465	0.416699	0.38969	0.403738	0.418067	0.454174	0.447123	0.469131	0.47622	0.461972	0.482445	0.49047	0.487761	0.482465	0.472279	0.500077	0.500178	0.486526	0.482091	0.502811	0.524123	0.516664	0.509781	0.503978	0.489272	0.484315	0.49661	0.49155	0.480809	0.48127	0.49484	0.503576	0.502789	0.511216	0.50485	0.507037	0.511178	0.518566	0.514789	0.524343	0.533586
10	0.528569	0.489068	0.497965	0.4884	0.490011	0.481913	0.458094	0.470938	0.492341	0.476011	0.482926	0.475684	0.483714	0.506875	0.515202	0.519405	0.504111	0.51121	0.539631	0.523197	0.512312	0.513839	0.507598	0.496583	0.473489	0.462252	0.449839	0.441558	0.444736	0.435544	0.431307	0.455623	0.456881	0.463631	0.452331	0.464124	0.485721	0.482218	0.468116	0.458109	0.456975	0.470615	0.470183	0.48048	0.470052	0.476825	0.471481	0.462885	0.467838
11	0.538793	0.517793	0.496709	0.492813	0.502841	0.500038	0.499022	0.497401	0.491659	0.503395	0.498287	0.484605	0.488103	0.481107	0.491032	0.508972	0.505223	0.510858	0.51427	0.507765	0.507056	0.521725	0.520564	0.512657	0.529732	0.511517	0.496641	0.509801	0.512257	0.516649	0.518884	0.512649	0.504372	0.490578	0.472208	0.458024	0.455713	0.449984	0.441904	0.438076	0.433796	0.432783	0.442337	0.459782	0.468511	0.472837	0.483611	0.49932	0.501969
12	0.352791	0.343784	0.31633	0.318301	0.321742	0.315372	0.302864	0.329254	0.353263	0.345314	0.353929	0.374433	0.411041	0.445598	0.472469	0.479763	0.456367	0.467324	0.485297	0.48402	0.481621	0.487604	0.508003	0.519758	0.502365	0.532499	0.533449	0.546165	0.551685	0.55628	0.559042	0.556445	0.557463	0.554317	0.556304	0.561696	0.562711	0.575283	0.56929	0.569382	0.572286	0.551513	0.562967	0.559251	0.553888	0.547184	0.542118	0.539355	0.536211
13	0.443192	0.425576	0.384496	0.403876	0.405572	0.391498	0.402704	0.382049	0.392741	0.41006	0.416601	0.425503	0.43075	0.41661	0.408307	0.433207	0.42807	0.406641	0.401843	0.389511	0.39275	0.419724	0.403857	0.408595	0.403994	0.392714	0.396527	0.405939	0.426986	0.471776	0.487802	0.489073	0.506893	0.496064	0.491208	0.499832	0.481936	0.484234	0.482995	0.487889	0.479152	0.462781	0.459838	0.466765	0.465642	0.457664	0.465989	0.468932	0.46917
14	0.505655	0.507479	0.509724	0.518365	0.5209	0.524678	0.55054	0.557684	0.55217	0.548415	0.551231	0.559171	0.562078	0.552016	0.543759	0.543498	0.52191	0.523136	0.521756	0.51368	0.511972	0.507357	0.492984	0.492992	0.504902	0.492124	0.493289	0.49063	0.474578	0.454641	0.449069	0.452905	0.454904	0.450335	0.458668	0.487025	0.491748	0.48644	0.490779	0.481133	0.488366	0.477443	0.47684	0.471994	0.466919	0.504111	0.500564	0.492872	0.474007
15	0.290248	0.330424	0.254006	0.28766	0.301109	0.294849	0.300616	0.305709	0.329924	0.335379	0.325772	0.33467	0.353363	0.33255	0.339621	0.365568	0.366813	0.346442	0.348298	0.379031	0.389786	0.400192	0.406748	0.398786	0.391123	0.392532	0.392815	0.387658	0.396393	0.414479	0.415217	0.413042	0.410176	0.410489	0.41761	0.393645	0.379734	0.395876	0.403001	0.402553	0.412206	0.422309	0.459931	0.490198	0.506637	0.48957	0.467614	0.457986	0.460017
16	0.41879	0.39189	0.394483	0.412189	0.411877	0.391132	0.375384	0.371509	0.381709	0.408046	0.413414	0.402693	0.404653	0.405548	0.397562	0.419102	0.416717	0.411993	0.415435	0.422607	0.43359	0.442058	0.437516	0.436414	0.456186	0.444007	0.450287	0.476372	0.476833	0.479144	0.491852	0.492456	0.516275	0.521931	0.517308	0.515015	0.500406	0.50173	0.49458	0.499149	0.481285	0.459361	0.457529	0.453327	0.438108	0.438678	0.449934	0.43953	0.438155
17	0.39614	0.393589	0.449178	0.426559	0.433027	0.470943	0.443717	0.41813	0.411829	0.399763	0.332379	0.30061	0.310946	0.301327	0.279905	0.27598	0.322964	0.281396	0.277368	0.321717	0.335476	0.33701	0.348773	0.362002	0.388187	0.450349	0.450659	0.43182	0.438664	0.404669	0.418183	0.4132	0.425938	0.466146	0.46671	0.444865	0.453229	0.444159	0.453976	0.441947	0.415907	0.390306	0.376499	0.388405	0.41514	0.424946	0.415247	0.408475	0.419155
18	0.500229	0.514573	0.479375	0.479243	0.484522	0.501232	0.530518	0.532449	0.536525	0.529824	0.518463	0.520181	0.514482	0.532975	0.559103	0.551231	0.551114	0.530546	0.521343	0.516444	0.518308	0.526572	0.530795	0.528625	0.524112	0.518999	0.52153	0.519338	0.531627	0.537927	0.539916	0.538184	0.5136	0.511288	0.510645	0.512269	0.504247	0.50393	0.508337	0.499346	0.490124	0.49017	0.483224	0.482054	0.481539	0.476738	0.475081	0.475282	0.467825
19	0.60714	0.614812	0.603865	0.596447	0.615557	0.591397	0.597049	0.59298	0.596309	0.594421	0.591928	0.590429	0.587982	0.582932	0.581698	0.575545	0.561331	0.562191	0.558039	0.572035	0.578641	0.558104	0.576376	0.602599	0.586216	0.586825	0.58746	0.588626	0.594304	0.592624	0.594779	0.592374	0.591837	0.602538	0.588428	0.581773	0.5776	0.573078	0.570858	0.554456	0.553017	0.561815	0.555163	0.551516	0.553565	0.55039	0.548837	0.509618	0.513457
20	0.539031	0.535648	0.534672	0.54586	0.549049	0.549903	0.554892	0.555244	0.552499	0.543146	0.520204	0.513863	0.520394	0.518976	0.514861	0.509896	0.51175	0.516234	0.514657	0.514927	0.511456	0.4971	0.503235	0.500906	0.496131	0.49353	0.491858	0.501016	0.515271	0.518955	0.519664	0.523335	0.518588	0.515638	0.516013	0.519664	0.529851	0.52674	0.529844	0.539963	0.537904	0.545309	0.527901	0.519347	0.528496	0.521391	0.535219	0.538081	0.536823
Control
1	0.384147	0.359531	0.332875	0.394455	0.352424	0.372918	0.337285	0.342456	0.369345	0.3935	0.397832	0.40146	0.384499	0.365776	0.382544	0.380643	0.387052	0.38953	0.377386	0.411849	0.37748	0.386769	0.394273	0.35667	0.374648	0.367585	0.372579	0.362787	0.380063	0.37996	0.403163	0.393312	0.397654	0.397587	0.399104	0.39745	0.403837	0.417274	0.418747	0.418916	0.425011	0.429263	0.429814	0.427092	0.403336	0.402339	0.400623	0.387173	0.382604
2	0.771658	0.811094	0.759861	0.859648	0.794459	0.546239	0.715716	0.831125	0.670167	0.573551	0.653727	0.655766	0.569482	0.590078	0.596418	0.568599	0.554322	0.527042	0.51453	0.51434	0.519952	0.538985	0.567513	0.575187	0.552318	0.550028	0.538932	0.533998	0.567712	0.572104	0.547436	0.554682	0.562014	0.550269	0.545179	0.51504	0.527402	0.524378	0.497869	0.486701	0.476976	0.465446	0.475318	0.488162	0.48648	0.485645	0.498523	0.4993	0.498834
3	0.520911	0.522937	0.493515	0.513685	0.521491	0.536988	0.535333	0.533751	0.550555	0.552503	0.567721	0.578984	0.576141	0.601615	0.613157	0.607028	0.61963	0.630775	0.638596	0.612888	0.601444	0.607161	0.610636	0.648907	0.650755	0.659642	0.677522	0.668331	0.690428	0.684807	0.68719	0.689173	0.684231	0.686292	0.682801	0.6757	0.654229	0.638196	0.630345	0.625257	0.625577	0.621317	0.620824	0.602966	0.586108	0.577629	0.582729	0.59864	0.582965
4	0.673282	0.670066	0.674981	0.672443	0.6592	0.664781	0.673978	0.653098	0.631481	0.627688	0.624236	0.645469	0.646188	0.640012	0.662681	0.675564	0.691898	0.669375	0.651191	0.654473	0.634016	0.620364	0.623721	0.597952	0.590053	0.585202	0.574615	0.56709	0.568494	0.575448	0.580393	0.586728	0.606154	0.623832	0.627275	0.624025	0.613865	0.612922	0.597812	0.604713	0.594266	0.572145	0.576173	0.576683	0.569825	0.574613	0.577953	0.574017	0.572623
5	0.498462	0.515384	0.471947	0.47964	0.459079	0.495012	0.511476	0.496146	0.524521	0.516671	0.503689	0.502416	0.513895	0.516666	0.512219	0.519907	0.515029	0.516033	0.520019	0.541712	0.545931	0.553089	0.563413	0.574481	0.579841	0.589613	0.613359	0.629343	0.624313	0.639165	0.626417	0.631441	0.63592	0.638036	0.635878	0.640751	0.639323	0.629033	0.62774	0.622937	0.622828	0.624863	0.619193	0.627911	0.630042	0.630335	0.623911	0.619791	0.61813
6	0.67609	0.678599	0.700785	0.699965	0.680334	0.677057	0.693168	0.687299	0.674538	0.679953	0.689868	0.673779	0.645805	0.655237	0.63892	0.61041	0.605847	0.603065	0.599384	0.588624	0.583633	0.584314	0.587128	0.59413	0.585407	0.588523	0.591472	0.590814	0.599652	0.601579	0.593218	0.60371	0.610601	0.597693	0.589141	0.585099	0.579786	0.58277	0.574056	0.559438	0.573745	0.573966	0.581883	0.57281	0.5541	0.555022	0.552745	0.547724	0.540944
7	0.754161	0.739263	0.762408	0.756196	0.770212	0.759588	0.749846	0.752544	0.734182	0.710709	0.711298	0.705523	0.7226	0.733791	0.726906	0.729492	0.71778	0.721077	0.726228	0.72243	0.716597	0.718258	0.70966	0.690812	0.700286	0.69283	0.705977	0.707479	0.707114	0.70123	0.680558	0.663065	0.677105	0.689023	0.669767	0.678918	0.6631	0.655645	0.653196	0.647666	0.672156	0.660942	0.659076	0.668865	0.673546	0.670757	0.6642	0.667998	0.659138
8	0.526222	0.525426	0.53346	0.531751	0.525278	0.540696	0.53635	0.519357	0.521089	0.52601	0.524847	0.531797	0.550383	0.543946	0.544566	0.544984	0.517884	0.510796	0.517638	0.523901	0.530284	0.535624	0.543281	0.553346	0.563297	0.577527	0.588084	0.593655	0.603939	0.615185	0.622394	0.626135	0.629601	0.625714	0.62266	0.627044	0.630571	0.632867	0.645773	0.66022	0.644745	0.64637	0.646028	0.616847	0.609919	0.607737	0.592224	0.571615	0.564979
9	0.414864	0.416085	0.416101	0.405954	0.45559	0.432186	0.428907	0.434328	0.441567	0.446762	0.454837	0.447771	0.416339	0.403461	0.407095	0.396761	0.390927	0.398768	0.394348	0.383909	0.386813	0.392835	0.406504	0.416376	0.412273	0.416998	0.418228	0.418124	0.417965	0.413021	0.412098	0.407732	0.410801	0.413949	0.414604	0.414066	0.41465	0.406661	0.405366	0.411755	0.412736	0.410265	0.409707	0.417804	0.406765	0.420138	0.421452	0.427818	0.43427
10	0.541255	0.556541	0.549887	0.56664	0.592441	0.549348	0.501095	0.495974	0.49908	0.525237	0.534119	0.559793	0.571166	0.536297	0.534662	0.539062	0.5393	0.530996	0.516104	0.525291	0.51718	0.491166	0.513482	0.505879	0.507484	0.531422	0.548325	0.549931	0.546941	0.549223	0.553264	0.550542	0.550125	0.522372	0.525513	0.494712	0.492588	0.480725	0.459141	0.458203	0.435287	0.420232	0.399497	0.37572	0.375437	0.34586	0.354113	0.35172	0.34922
11	0.547256	0.53797	0.512985	0.518139	0.523042	0.527534	0.532332	0.528916	0.527408	0.537348	0.556734	0.551371	0.560976	0.568381	0.56514	0.555359	0.558869	0.559261	0.549943	0.548719	0.540728	0.545851	0.545614	0.546724	0.552067	0.547664	0.561182	0.546647	0.535582	0.557317	0.54049	0.551532	0.546299	0.542499	0.530686	0.522738	0.510979	0.510195	0.49597	0.472404	0.473953	0.470861	0.483189	0.484126	0.472669	0.488024	0.481927	0.484646	0.484634
12	0.506296	0.528091	0.466966	0.462305	0.489829	0.492457	0.483104	0.485513	0.500712	0.485102	0.467653	0.469559	0.474053	0.475433	0.479415	0.474947	0.484516	0.489524	0.475829	0.480246	0.486277	0.477683	0.497953	0.48852	0.501258	0.489892	0.479681	0.488813	0.496768	0.504247	0.498428	0.494112	0.502882	0.494102	0.484992	0.488667	0.484658	0.483213	0.480625	0.487435	0.494682	0.491371	0.48471	0.4861	0.485431	0.470399	0.475693	0.471575	0.477782
13	0.524937	0.525244	0.565599	0.567823	0.543162	0.568209	0.585865	0.574522	0.570718	0.546398	0.554464	0.524916	0.50852	0.543043	0.531484	0.518926	0.513941	0.493618	0.491024	0.503665	0.510886	0.525102	0.518761	0.51914	0.505247	0.506949	0.511739	0.530759	0.550073	0.548379	0.550961	0.540022	0.559563	0.554955	0.549861	0.55256	0.541871	0.540425	0.547615	0.543815	0.544227	0.541953	0.52427	0.535431	0.525635	0.522665	0.52345	0.512414	0.503631
14	0.552382	0.573632	0.554954	0.541814	0.553192	0.562161	0.558909	0.571484	0.580468	0.570568	0.545053	0.540118	0.546625	0.548006	0.553729	0.550634	0.553562	0.551466	0.557326	0.567873	0.564003	0.548243	0.547627	0.567013	0.552702	0.557245	0.562308	0.562771	0.56913	0.559439	0.561432	0.563271	0.56902	0.580005	0.586097	0.58633	0.588539	0.590531	0.590938	0.591817	0.582869	0.576992	0.57257	0.565214	0.568085	0.56016	0.544593	0.545652	0.541236
15	0.548164	0.554381	0.522885	0.516626	0.532413	0.540672	0.542089	0.551039	0.559666	0.565595	0.589916	0.603083	0.605984	0.602231	0.58397	0.589823	0.59275	0.587138	0.580979	0.586349	0.595541	0.597435	0.603673	0.61056	0.600341	0.605976	0.614073	0.609318	0.60663	0.608604	0.605361	0.60493	0.588429	0.582054	0.578306	0.565483	0.564252	0.571842	0.574392	0.571592	0.563541	0.559518	0.557995	0.551636	0.54336	0.532499	0.529219	0.527981	0.517855
16	0.395718	0.386456	0.341245	0.369592	0.397194	0.417543	0.431902	0.454884	0.450538	0.482046	0.505523	0.52751	0.541488	0.551853	0.537091	0.561221	0.564836	0.573483	0.582178	0.591415	0.58968	0.596676	0.594558	0.58843	0.593855	0.603022	0.597969	0.595636	0.613099	0.613578	0.612112	0.602629	0.598458	0.588022	0.58617	0.57917	0.56757	0.558008	0.545679	0.55398	0.556771	0.559464	0.565685	0.583301	0.579534	0.577476	0.571987	0.576364	0.569925
17	0.451628	0.426024	0.40785	0.417102	0.443097	0.409222	0.442987	0.446701	0.469615	0.462152	0.456934	0.455701	0.45595	0.480659	0.484134	0.484308	0.476526	0.46953	0.460672	0.462025	0.461665	0.452924	0.460047	0.457857	0.45931	0.451127	0.455456	0.463838	0.446305	0.454958	0.469578	0.48391	0.494054	0.492876	0.481325	0.489393	0.469209	0.467546	0.464766	0.440104	0.415663	0.392281	0.396262	0.389839	0.390144	0.390833	0.409382	0.428991	0.432124
18	0.455809	0.452811	0.417388	0.442846	0.478936	0.482487	0.47832	0.494344	0.499468	0.504174	0.500322	0.4982	0.468463	0.450945	0.461738	0.455279	0.459311	0.454369	0.448409	0.460692	0.461698	0.467051	0.456494	0.457264	0.457387	0.45535	0.467305	0.475349	0.469	0.475878	0.466995	0.464601	0.467753	0.471374	0.476096	0.478093	0.475675	0.477489	0.471827	0.467726	0.467009	0.446373	0.438607	0.432526	0.405548	0.407311	0.407785	0.40109	0.410174
19	0.52865	0.522322	0.511187	0.510156	0.522178	0.523633	0.511334	0.512691	0.513595	0.513634	0.527522	0.530875	0.534182	0.544776	0.538407	0.537911	0.556967	0.549267	0.547164	0.542219	0.533039	0.538693	0.536362	0.539603	0.527766	0.522727	0.526942	0.52444	0.520576	0.526149	0.525786	0.522802	0.523531	0.521495	0.526147	0.534022	0.531229	0.532301	0.536609	0.5345	0.527066	0.522895	0.521174	0.516485	0.507495	0.496368	0.506565	0.506729	0.516412
20	0.480186	0.493597	0.458141	0.463681	0.486616	0.465996	0.446575	0.435086	0.45011	0.489274	0.483881	0.468281	0.486471	0.497167	0.506118	0.510065	0.51522	0.507189	0.517175	0.510921	0.515682	0.522117	0.519035	0.521422	0.512911	0.515628	0.510488	0.506198	0.514763	0.519171	0.530018	0.537625	0.532644	0.537106	0.530155	0.528068	0.532498	0.534202	0.529175	0.528444	0.515629	0.515383	0.506051	0.504413	0.50718	0.508712	0.508299	0.516061	0.525194
p-values	0.00214461	0.00380225	0.00635131	0.0069391	0.00435973	0.00313068	0.00398379	0.00408391	0.00182661	0.000793531	0.000685809	0.000795511	0.000973406	0.00140506	0.00177073	0.00177525	0.00185125	0.00238869	0.00269939	0.0023729	0.00235187	0.00257458	0.00295478	0.00368665	0.00420339	0.00513035	0.00753813	0.0108124	0.0141442	0.0168506	0.0182962	0.0191196	0.0202666	0.0219792	0.0232722	0.024448	0.0253634	0.02676	0.0301838	0.0359001	0.0431706	0.0500597	0.0539866	0.0582904	0.0644419	0.0655334	0.0617769	0.0588336	0.0515997
Spinal lemniscus
ALS	C2
1	0.422457	0.430369	0.427409	0.418834	0.404154	0.417349	0.407695	0.394834	0.424755	0.428325	0.441496	0.444221	0.475205	0.490378	0.486739	0.498649	0.504556	0.49301	0.50521	0.532649	0.513043	0.486601	0.53765	0.533251	0.484238	0.484822	0.487539	0.485145	0.491962	0.488373	0.487612	0.479163	0.489638	0.48183	0.506678	0.494661	0.503564	0.495771	0.503034	0.542691	0.537891	0.535808	0.505928	0.485299	0.487315	0.509452	0.506439	0.513316	0.511021
2	0.620949	0.62302	0.64187	0.630488	0.618915	0.61822	0.610349	0.612954	0.620898	0.606562	0.571782	0.545215	0.536075	0.530345	0.524591	0.522418	0.507075	0.52312	0.535192	0.53835	0.547487	0.562894	0.585092	0.582732	0.585809	0.57172	0.560079	0.568509	0.574122	0.566498	0.56222	0.554162	0.548523	0.547646	0.540167	0.537029	0.541758	0.526569	0.524707	0.521165	0.518502	0.527936	0.535266	0.529381	0.520245	0.501757	0.490115	0.493372	0.507414
3	0.502301	0.484223	0.467568	0.464094	0.507719	0.47621	0.466754	0.483521	0.473753	0.491592	0.506472	0.523273	0.498827	0.48744	0.513897	0.517729	0.525398	0.508783	0.49659	0.505582	0.516575	0.523781	0.537009	0.47646	0.484547	0.464907	0.472361	0.451799	0.464345	0.450888	0.455687	0.46516	0.459292	0.473541	0.460337	0.439943	0.428343	0.418093	0.422996	0.425693	0.417933	0.409475	0.399834	0.402966	0.402495	0.374104	0.392172	0.373178	0.376928
4	0.502624	0.516716	0.532978	0.528999	0.516867	0.514246	0.510659	0.505454	0.501434	0.492946	0.502399	0.50575	0.496594	0.522069	0.515939	0.535662	0.520524	0.491775	0.503437	0.494702	0.517453	0.543317	0.533842	0.525292	0.541891	0.539804	0.537509	0.514123	0.492177	0.503176	0.497023	0.503606	0.499829	0.496556	0.495323	0.49485	0.495592	0.487344	0.468175	0.456159	0.453632	0.447246	0.453232	0.466896	0.465387	0.475295	0.481079	0.470059	0.474518
5	0.757811	0.645364	0.719858	0.620321	0.638073	0.753024	0.762637	0.719688	0.719719	0.73987	0.727805	0.728055	0.730827	0.720507	0.708713	0.682071	0.653268	0.67526	0.702977	0.692485	0.714605	0.712555	0.703763	0.683672	0.6476	0.630479	0.643418	0.624082	0.612859	0.633485	0.61758	0.633041	0.626354	0.633263	0.626796	0.624164	0.611689	0.601447	0.593943	0.567376	0.550786	0.563165	0.570045	0.601719	0.57325	0.57617	0.600287	0.606534	0.603262
6	0.435848	0.414556	0.410309	0.396932	0.384483	0.390188	0.407175	0.417847	0.419654	0.43059	0.451716	0.465574	0.468473	0.475923	0.487435	0.482369	0.476702	0.472644	0.459521	0.464216	0.475081	0.469597	0.476565	0.472744	0.481497	0.48774	0.499534	0.50736	0.501117	0.50769	0.523323	0.514645	0.522522	0.550406	0.555915	0.544943	0.538649	0.51477	0.515144	0.506378	0.500215	0.490602	0.492533	0.501618	0.477184	0.471317	0.480671	0.474489	0.469028
7	0.468037	0.463211	0.467335	0.489361	0.500719	0.47599	0.449932	0.448256	0.458125	0.461705	0.441418	0.445428	0.443368	0.422564	0.423217	0.427795	0.422418	0.410562	0.397121	0.394652	0.396618	0.39195	0.385869	0.375843	0.382774	0.390961	0.399139	0.393466	0.380047	0.384341	0.386932	0.388874	0.423066	0.417032	0.416789	0.416106	0.40782	0.41518	0.432641	0.437841	0.437171	0.443668	0.448486	0.438748	0.424735	0.424456	0.433486	0.43756	0.438711
8	0.41416	0.468297	0.477587	0.456311	0.438999	0.477118	0.510387	0.515652	0.524854	0.524473	0.517369	0.515354	0.520168	0.512515	0.499451	0.495898	0.494061	0.478713	0.465826	0.474255	0.471624	0.475785	0.475839	0.434717	0.421029	0.427727	0.425014	0.430878	0.437617	0.429064	0.41279	0.432175	0.450177	0.445762	0.443227	0.446247	0.439326	0.42078	0.413502	0.416167	0.414018	0.40287	0.402591	0.406605	0.406753	0.406173	0.413367	0.420323	0.426195
9	0.468905	0.467595	0.474011	0.485637	0.478194	0.477306	0.49183	0.48786	0.47808	0.4625	0.402758	0.413001	0.412228	0.425247	0.427246	0.426735	0.461957	0.486625	0.477808	0.478393	0.469879	0.461012	0.471096	0.470774	0.472649	0.471094	0.474495	0.478026	0.479023	0.483676	0.483873	0.483316	0.480889	0.490635	0.477581	0.484786	0.488781	0.489818	0.491671	0.473091	0.464118	0.481435	0.469156	0.464488	0.461633	0.47488	0.476971	0.479782	0.483992
10	0.531062	0.532293	0.527739	0.523137	0.533237	0.534278	0.530232	0.529669	0.531842	0.55119	0.558415	0.557285	0.568166	0.549001	0.552977	0.570023	0.563326	0.543107	0.538299	0.541359	0.527537	0.523461	0.518921	0.515644	0.547522	0.557176	0.567209	0.56584	0.5574	0.581604	0.591243	0.582297	0.597297	0.595044	0.584888	0.574692	0.572226	0.569666	0.554674	0.530293	0.509927	0.507654	0.523461	0.538249	0.549751	0.530661	0.531764	0.5293	0.532168
11	0.549929	0.338078	0.429513	0.517918	0.482774	0.473685	0.501927	0.516038	0.499015	0.502562	0.506832	0.498688	0.497699	0.522972	0.520237	0.513438	0.546657	0.529854	0.522856	0.54314	0.532652	0.508443	0.497025	0.488364	0.453943	0.417518	0.401276	0.395662	0.379814	0.386887	0.401552	0.403137	0.402557	0.403228	0.396786	0.395769	0.42753	0.439948	0.439459	0.448853	0.448079	0.455478	0.466017	0.4694	0.48019	0.477231	0.468664	0.481412	0.510237
12	0.544995	0.571716	0.542961	0.555137	0.566461	0.585845	0.609048	0.615878	0.618161	0.602407	0.597611	0.601927	0.608858	0.608452	0.605711	0.619323	0.626409	0.620491	0.606655	0.597126	0.592628	0.589505	0.593056	0.585925	0.606293	0.599831	0.62471	0.632113	0.635888	0.633072	0.635697	0.628302	0.619629	0.640025	0.656274	0.647169	0.642593	0.644662	0.644328	0.634004	0.628019	0.643217	0.631855	0.603089	0.59647	0.576725	0.574525	0.563103	0.534697
13	0.514352	0.551768	0.489191	0.518214	0.540714	0.513173	0.502998	0.485291	0.504152	0.527989	0.519637	0.51877	0.526572	0.526989	0.53615	0.541417	0.545289	0.564425	0.574323	0.573293	0.570458	0.550256	0.51503	0.505071	0.490509	0.509286	0.525103	0.519231	0.513209	0.50128	0.492671	0.494269	0.488689	0.502858	0.500236	0.480591	0.480907	0.459073	0.451508	0.453526	0.450911	0.45183	0.462201	0.470917	0.474616	0.483651	0.479475	0.473422	0.46908
14	0.547926	0.524636	0.529424	0.540251	0.567542	0.530529	0.538444	0.531448	0.541184	0.56016	0.555013	0.562039	0.54899	0.54293	0.542337	0.514048	0.486394	0.488034	0.474466	0.484678	0.473334	0.485667	0.465814	0.460411	0.460726	0.44913	0.456359	0.425851	0.429633	0.414878	0.416831	0.411205	0.416284	0.417081	0.431279	0.444882	0.452687	0.455894	0.484403	0.481632	0.495704	0.496071	0.512279	0.502483	0.506872	0.4863	0.48137	0.482275	0.485446
15	0.438849	0.471033	0.477848	0.466877	0.45977	0.476459	0.494314	0.4854	0.458638	0.443594	0.442857	0.412957	0.385889	0.392348	0.398398	0.353813	0.345869	0.386108	0.396521	0.345214	0.355434	0.405389	0.428785	0.408362	0.381604	0.389178	0.410675	0.4088	0.386307	0.387487	0.396707	0.390656	0.380243	0.388812	0.383404	0.379143	0.396	0.415249	0.401374	0.392739	0.370632	0.339301	0.339562	0.328787	0.305602	0.287465	0.292048	0.323668	0.346037
16	0.51855	0.468233	0.510364	0.511443	0.511597	0.50817	0.485705	0.5046	0.484233	0.479814	0.464696	0.471472	0.469294	0.452128	0.469773	0.465464	0.466117	0.474407	0.447649	0.438744	0.442523	0.436775	0.478845	0.470276	0.470696	0.470311	0.464279	0.445559	0.447297	0.482398	0.455542	0.480466	0.493251	0.482449	0.486555	0.494346	0.469943	0.441484	0.461262	0.431749	0.447837	0.454518	0.43479	0.448118	0.429717	0.386858	0.42483	0.430999	0.450028
17	0.372039	0.43051	0.460806	0.472652	0.469712	0.453108	0.468604	0.493208	0.474157	0.477648	0.487826	0.479539	0.470798	0.455917	0.453533	0.471582	0.472806	0.453203	0.443718	0.452682	0.411776	0.394141	0.420642	0.415974	0.426043	0.423385	0.391668	0.396488	0.396294	0.396604	0.422771	0.42412	0.427521	0.432948	0.408764	0.408328	0.421331	0.42993	0.449252	0.437368	0.41757	0.426109	0.423247	0.411432	0.409672	0.422755	0.426469	0.424958	0.425837
18	0.510147	0.498062	0.511995	0.504116	0.509783	0.517863	0.504855	0.494277	0.487754	0.504483	0.501258	0.503904	0.501063	0.507156	0.520104	0.509688	0.499891	0.495876	0.476013	0.479131	0.488723	0.497607	0.503426	0.491878	0.48352	0.493927	0.473902	0.491452	0.506477	0.530554	0.539897	0.52008	0.525713	0.510789	0.500749	0.482883	0.463142	0.461288	0.451626	0.444721	0.46325	0.451726	0.454005	0.436719	0.43188	0.42913	0.423659	0.419222	0.416466
19	0.624881	0.612953	0.604452	0.599476	0.613065	0.617579	0.624902	0.624536	0.631638	0.633835	0.635826	0.62737	0.640507	0.653824	0.648365	0.64969	0.643179	0.644102	0.644413	0.630024	0.614591	0.622581	0.61155	0.628571	0.615669	0.615355	0.587444	0.593132	0.585702	0.583545	0.587418	0.583914	0.580182	0.575352	0.577126	0.570011	0.572482	0.570108	0.562348	0.562915	0.559328	0.562887	0.555051	0.539562	0.535681	0.528088	0.522475	0.526143	0.519324
20	0.488881	0.487619	0.479334	0.477423	0.474014	0.48396	0.499948	0.500353	0.496649	0.496596	0.506927	0.492841	0.49807	0.494761	0.478135	0.479747	0.492987	0.50271	0.517193	0.519514	0.529473	0.520415	0.522091	0.512441	0.506136	0.514354	0.508136	0.511059	0.511334	0.504255	0.511574	0.502885	0.500875	0.500626	0.490184	0.500162	0.522677	0.521553	0.526956	0.543845	0.548278	0.545994	0.539109	0.535825	0.540929	0.540246	0.532703	0.509591	0.512541
Control
1	0.583722	0.540424	0.574127	0.568853	0.573911	0.564489	0.557976	0.557442	0.526132	0.566922	0.59771	0.573712	0.558852	0.567234	0.560021	0.555646	0.575076	0.567368	0.564735	0.554367	0.527674	0.518177	0.525851	0.481547	0.462469	0.45587	0.470167	0.475179	0.477307	0.467948	0.451287	0.447872	0.455393	0.454929	0.442001	0.437305	0.438494	0.452205	0.458543	0.442441	0.435812	0.429737	0.419585	0.410941	0.378516	0.371881	0.414423	0.440848	0.45976
2	0.751606	0.719041	0.70094	0.695694	0.717848	0.732362	0.703926	0.757835	0.752099	0.763963	0.776321	0.696912	0.687113	0.699841	0.67813	0.6364	0.632048	0.665041	0.646937	0.62417	0.63602	0.64381	0.63014	0.64382	0.66322	0.645066	0.660514	0.67889	0.657315	0.695968	0.676003	0.672484	0.661904	0.638841	0.660398	0.642101	0.610545	0.596656	0.611788	0.614339	0.571944	0.580469	0.598924	0.597894	0.592043	0.590472	0.580932	0.573322	0.577196
3	0.637566	0.647753	0.629657	0.645527	0.636249	0.656066	0.653264	0.662521	0.678313	0.662968	0.676875	0.685736	0.701697	0.732035	0.733693	0.724981	0.717277	0.717469	0.722272	0.72025	0.713204	0.739121	0.732973	0.729141	0.737192	0.727295	0.74808	0.754764	0.74823	0.733	0.705539	0.69035	0.694053	0.689535	0.685873	0.681119	0.675144	0.668993	0.664213	0.663161	0.646765	0.633556	0.635428	0.622519	0.619007	0.604046	0.588207	0.62798	0.620846
4	0.630531	0.628962	0.623832	0.623698	0.645006	0.616652	0.630068	0.641846	0.649765	0.646899	0.652703	0.650391	0.658706	0.650519	0.668242	0.658366	0.674883	0.692734	0.689607	0.692051	0.649473	0.626212	0.617772	0.606134	0.578968	0.581089	0.583656	0.585966	0.590333	0.596883	0.598101	0.612386	0.633727	0.655276	0.644345	0.637668	0.640296	0.627855	0.628778	0.620962	0.618544	0.613207	0.59932	0.603317	0.603837	0.603517	0.60597	0.611347	0.602305
5	0.703115	0.71173	0.693351	0.691826	0.687118	0.691778	0.721005	0.700161	0.697831	0.668728	0.659286	0.666839	0.662957	0.667355	0.66499	0.641761	0.615227	0.598524	0.573551	0.572816	0.570722	0.563945	0.563113	0.540049	0.542632	0.543867	0.564711	0.563549	0.561312	0.572006	0.573358	0.573564	0.569904	0.570111	0.555033	0.560844	0.562744	0.542493	0.553828	0.549982	0.521539	0.529832	0.533245	0.545372	0.574305	0.568268	0.579141	0.561452	0.583298
6	0.60067	0.603874	0.615529	0.61407	0.59948	0.590374	0.595364	0.597421	0.597914	0.600445	0.611672	0.619532	0.598632	0.594185	0.577408	0.558514	0.564151	0.574875	0.570476	0.581444	0.579805	0.580454	0.588539	0.563318	0.562377	0.560998	0.576311	0.589157	0.57554	0.583725	0.574842	0.567577	0.571424	0.572258	0.565299	0.561347	0.561977	0.557965	0.559431	0.565351	0.558505	0.558074	0.537665	0.528907	0.528377	0.516468	0.524227	0.521117	0.526837
7	0.731551	0.720426	0.703563	0.705521	0.705844	0.730088	0.737488	0.742255	0.750445	0.75631	0.762218	0.760068	0.765576	0.76652	0.766284	0.763886	0.754141	0.761261	0.752354	0.734454	0.723518	0.734988	0.720713	0.710224	0.713033	0.697883	0.701124	0.714528	0.704369	0.703743	0.696084	0.696674	0.708116	0.736786	0.747376	0.749142	0.733417	0.737309	0.737785	0.725066	0.727714	0.723371	0.730131	0.708591	0.692644	0.682251	0.674838	0.675273	0.683466
8	0.445306	0.463641	0.449286	0.431133	0.425978	0.430752	0.440873	0.448378	0.451546	0.45793	0.445647	0.434988	0.452279	0.459345	0.456868	0.458114	0.466477	0.474556	0.493018	0.500141	0.47855	0.498388	0.508852	0.502231	0.53048	0.526219	0.518853	0.528418	0.522407	0.536152	0.544864	0.528841	0.519214	0.523929	0.525676	0.518735	0.523962	0.538649	0.543677	0.532029	0.524359	0.533093	0.539298	0.533884	0.547239	0.556124	0.55253	0.550225	0.553079
9	0.342619	0.334275	0.349156	0.347827	0.336395	0.339541	0.35775	0.343378	0.3533	0.363667	0.353216	0.338074	0.335641	0.350746	0.367986	0.362621	0.354741	0.370687	0.361806	0.34538	0.345726	0.340619	0.350509	0.344877	0.346043	0.350562	0.340336	0.353578	0.349693	0.355768	0.362163	0.368375	0.356121	0.354728	0.35676	0.353074	0.364708	0.367861	0.368575	0.371175	0.365245	0.360564	0.354319	0.355942	0.341449	0.340476	0.345809	0.365699	0.355569
10	0.57121	0.533112	0.537177	0.548816	0.553867	0.538424	0.528053	0.522859	0.519632	0.547332	0.564146	0.575313	0.559815	0.537735	0.539362	0.533657	0.523092	0.51851	0.508306	0.502254	0.501426	0.491328	0.502652	0.506178	0.518733	0.532681	0.537622	0.547309	0.57069	0.578749	0.561845	0.559705	0.54973	0.549796	0.535068	0.529263	0.506319	0.493195	0.477058	0.452937	0.452158	0.445283	0.460226	0.449936	0.443275	0.455763	0.44235	0.437516	0.433978
11	0.590247	0.58699	0.589936	0.59907	0.609233	0.592188	0.578621	0.575483	0.565183	0.56932	0.552231	0.535391	0.532701	0.561696	0.563684	0.55958	0.53847	0.507627	0.498471	0.492907	0.493397	0.499313	0.495642	0.502561	0.49971	0.499428	0.506063	0.515499	0.52154	0.525367	0.538812	0.552628	0.562976	0.574318	0.579641	0.584782	0.579318	0.573287	0.561953	0.538811	0.526349	0.52554	0.519619	0.512122	0.505907	0.498036	0.487495	0.481431	0.477709
12	0.603127	0.599924	0.559636	0.582846	0.597589	0.578524	0.583741	0.596245	0.597559	0.572007	0.559848	0.560727	0.5691	0.567282	0.54955	0.560191	0.554796	0.539929	0.525826	0.521181	0.508603	0.492966	0.511167	0.520027	0.53382	0.504467	0.485058	0.487573	0.483979	0.491009	0.48315	0.47717	0.474957	0.464205	0.450655	0.447317	0.452725	0.461504	0.472341	0.461809	0.455393	0.457214	0.459845	0.460542	0.451805	0.442586	0.437147	0.442321	0.442289
13	0.54218	0.556411	0.543935	0.547569	0.543378	0.551008	0.566462	0.56369	0.557965	0.538633	0.493474	0.49599	0.492892	0.488094	0.480263	0.479345	0.470149	0.456665	0.452849	0.454051	0.468391	0.475064	0.47561	0.488742	0.452983	0.456709	0.454136	0.455195	0.471008	0.466021	0.477725	0.478981	0.500035	0.494828	0.508535	0.507656	0.493559	0.492731	0.51539	0.528381	0.527167	0.536949	0.506561	0.517327	0.502068	0.502141	0.484296	0.474624	0.468991
14	0.497305	0.48266	0.493868	0.499247	0.496289	0.489565	0.487673	0.495908	0.491345	0.495151	0.485988	0.488861	0.486568	0.490474	0.530847	0.533824	0.537005	0.552348	0.555629	0.555311	0.556431	0.541843	0.526033	0.534454	0.520278	0.531894	0.538644	0.523061	0.516671	0.511626	0.49528	0.491714	0.478053	0.477303	0.479898	0.469303	0.473306	0.493787	0.485896	0.487325	0.492476	0.494265	0.498681	0.500551	0.503913	0.524683	0.508739	0.521443	0.517634
15	0.576979	0.541929	0.566184	0.566222	0.556947	0.56471	0.578422	0.591751	0.592754	0.585229	0.592473	0.569222	0.568207	0.562831	0.488306	0.496259	0.496712	0.490663	0.510686	0.53058	0.523015	0.520337	0.531239	0.491993	0.509994	0.525174	0.511997	0.50896	0.501937	0.480666	0.507992	0.502567	0.479773	0.48658	0.497483	0.503332	0.507067	0.470148	0.459563	0.452286	0.485306	0.495764	0.479878	0.48555	0.475647	0.461781	0.445599	0.458349	0.46791
16	0.625833	0.60849	0.614414	0.620435	0.616467	0.608041	0.604186	0.618629	0.62729	0.6312	0.640858	0.640698	0.640524	0.636718	0.629546	0.633514	0.641043	0.641369	0.653042	0.640359	0.639079	0.635666	0.620985	0.617644	0.60593	0.614241	0.611171	0.612601	0.607781	0.614488	0.604406	0.613877	0.607081	0.600056	0.590131	0.580414	0.56748	0.541111	0.534928	0.538557	0.564482	0.559089	0.568872	0.568814	0.569571	0.560715	0.551884	0.545026	0.55272
17	0.536614	0.530765	0.52287	0.527152	0.530448	0.529588	0.529152	0.527719	0.544944	0.557443	0.557702	0.568028	0.590078	0.585024	0.586302	0.577057	0.568601	0.560029	0.542764	0.524958	0.519605	0.50341	0.50715	0.497329	0.505371	0.504	0.499037	0.489174	0.494686	0.488914	0.488159	0.497751	0.487882	0.479937	0.484103	0.47835	0.486941	0.480626	0.47421	0.470667	0.469986	0.456934	0.45334	0.454348	0.457083	0.459742	0.462653	0.433692	0.454858
18	0.579194	0.567932	0.5991	0.616569	0.610506	0.605496	0.583943	0.573847	0.585384	0.563034	0.561248	0.558837	0.523358	0.510217	0.525114	0.524914	0.521601	0.538805	0.545886	0.535667	0.503527	0.494029	0.483162	0.46345	0.443348	0.449922	0.45502	0.427296	0.447215	0.438945	0.443693	0.442273	0.451022	0.460741	0.47523	0.481478	0.490882	0.488739	0.480084	0.475123	0.455269	0.445617	0.439977	0.440711	0.460328	0.465491	0.465201	0.458006	0.454581
19	0.604651	0.607556	0.603032	0.613553	0.612295	0.604779	0.611818	0.609013	0.596736	0.580446	0.585159	0.57869	0.568138	0.577944	0.576819	0.556632	0.57589	0.566976	0.558698	0.561321	0.563046	0.568688	0.572098	0.582595	0.581244	0.579013	0.574421	0.570355	0.571689	0.570938	0.570118	0.565477	0.557605	0.538849	0.528144	0.538509	0.549217	0.550259	0.556981	0.550857	0.545435	0.538823	0.540314	0.544773	0.529076	0.535981	0.545776	0.540925	0.545218
20	0.562555	0.559035	0.561813	0.558234	0.551349	0.536524	0.536161	0.545236	0.552506	0.564742	0.571484	0.578703	0.580255	0.580035	0.585413	0.578843	0.565215	0.558134	0.55615	0.567125	0.577617	0.579141	0.58559	0.588923	0.602868	0.604994	0.606446	0.588085	0.582019	0.576633	0.571849	0.573738	0.568043	0.565788	0.578305	0.578727	0.571566	0.571574	0.563874	0.560787	0.557544	0.548927	0.543921	0.545085	0.547495	0.532782	0.516885	0.521319	0.509093
p-values	0.00659757	0.00303078	0.00226685	0.00262116	0.00476789	0.00872804	0.0126289	0.0146803	0.0152238	0.0155772	0.0170636	0.0188395	0.0215535	0.0234158	0.022951	0.0219085	0.0221456	0.0249946	0.0288372	0.0308216	0.0317583	0.0316701	0.0313174	0.0357195	0.042224	0.046679	0.0529802	0.0606321	0.0659342	0.0687358	0.0659087	0.0606523	0.0601694	0.0665341	0.0725584	0.0685215	0.0575182	0.0493698	0.0445917	0.042199	0.0442095	0.048222	0.0478852	0.0445918	0.0423448	0.0367339	0.0258501	0.0165838	0.0106382
[truncated: 26 more columns]

## Sheet: Fig.4
Whole cord
ALS	C2
1	51.0688	50.0977	49.6207	49.5722	49.8867	50.4988	51.343	52.3538	53.4614	54.5312	55.3787	55.818	55.7181	55.2441	54.6606	54.2319	54.1247	54.2875	54.6394	55.1008	55.6248	56.1972	56.8049	57.4248	57.9569	58.267	58.2208	57.7627	57.0718	56.3705	55.8779	55.6959	55.7736	56.0498	56.4625	56.9421	57.414	57.8036	58.0556	58.1907	58.2488	58.2698	58.2825	58.2976	58.3241	58.3651	58.3382	58.0948	57.4847
2	60.6979	59.7974	59.4327	59.4956	59.8781	60.4719	61.1688	61.8607	62.4394	62.8065	62.9402	62.8555	62.5675	62.0992	61.5623	61.1261	60.9608	61.2249	61.8639	62.6392	63.306	63.6263	63.5594	63.2929	63.0271	62.9604	63.1694	63.5422	63.9507	64.267	64.4341	64.5433	64.7042	65.0266	65.5601	66.1814	66.7364	67.071	67.0763	66.825	66.4352	66.0248	65.7051	65.5484	65.614	65.961	66.6285	67.498	68.3759
3	67.7655	68.2891	68.3291	68.0548	67.6352	67.2394	67.0366	67.1959	67.8257	68.7548	69.731	70.5076	71.0077	71.3593	71.7026	72.1479	72.646	73.0944	73.3929	73.5208	73.5667	73.6268	73.7813	74.0096	74.2527	74.4522	74.5731	74.617	74.5888	74.5033	74.4465	74.5352	74.8851	75.4776	76.0577	76.3463	76.111	75.5114	74.9021	74.638	74.9004	75.522	76.294	77.0149	77.5542	77.8216	77.7279	77.3008	76.8364
4	53.3688	53.0664	53.3356	54.0161	54.9479	55.9706	56.9241	57.6483	58.013	58.0273	57.7402	57.2035	56.5592	56.0576	55.9558	56.4406	57.3257	58.3007	59.0594	59.4789	59.6863	59.8271	60.0345	60.369	60.863	61.5477	62.3656	63.1227	63.613	63.6694	63.403	63.0461	62.8298	62.8385	62.8974	62.8058	62.4011	61.8424	61.4492	61.5404	62.2274	63.204	64.1143	64.6375	64.7978	64.8152	64.9115	65.1978	65.5308
5	81.3641	79.2427	76.9075	74.4783	72.0747	69.8164	67.823	66.2142	65.102	64.4838	64.2689	64.3641	64.6781	65.1288	65.637	66.1239	66.5435	66.9235	67.3017	67.7145	68.1689	68.6423	69.111	69.5523	69.9511	70.2959	70.5753	70.8065	71.0922	71.5508	72.2966	73.2758	74.2169	74.8339	74.8777	74.4818	74.0054	73.8106	74.1591	74.9104	75.8238	76.6592	77.2545	77.5784	77.6128	77.3439	76.8296	76.1823	75.5159
6	50.9418	51.6835	52.1206	52.3075	52.2985	52.1479	51.9098	51.6386	51.3884	51.1777	50.9479	50.6304	50.1579	49.5511	48.9739	48.6034	48.6119	49.0099	49.6088	50.208	50.6138	50.778	50.7887	50.7386	50.7174	50.7686	50.9031	51.1311	51.4594	51.8633	52.3014	52.7322	53.1167	53.4328	53.6654	53.7992	53.8256	53.7679	53.6583	53.5291	53.3979	53.2311	52.9842	52.613	52.1097	51.5591	51.0598	50.7107	50.587
7	54.5568	54.2175	53.9917	53.8632	53.8159	53.8334	53.8996	53.9983	54.1133	54.2284	54.3289	54.4002	54.428	54.4018	54.3564	54.3557	54.464	54.7404	55.1465	55.5597	55.8549	55.9117	55.7624	55.6161	55.6912	56.2033	57.1668	58.2851	59.235	59.6942	59.5281	58.9962	58.4072	58.0699	58.1854	58.6458	59.288	59.9486	60.4938	60.9073	61.2022	61.3914	61.4896	61.519	61.5049	61.4724	61.4442	61.423	61.402
8	34.9585	38.6908	41.5035	43.4885	44.7376	45.3426	45.3954	44.9879	44.2119	43.1665	42.0075	40.9179	40.081	39.6696	39.7379	40.2635	41.2225	42.5885	44.2847	46.191	48.186	50.149	51.9862	53.6344	55.0322	56.1188	56.8725	57.3317	57.5402	57.5417	57.3898	57.1582	56.9233	56.7614	56.7277	56.8168	57.0123	57.2977	57.6602	58.1008	58.6239	59.2342	59.9244	60.6217	61.2305	61.6554	61.8149	61.7404	61.517
9	63.5818	62.8019	62.5621	62.7084	63.0863	63.5419	63.9209	64.0691	63.8857	63.5156	63.1748	63.075	63.2899	63.7269	64.2833	64.8563	65.3414	65.6336	65.6307	65.3577	65.0131	64.8076	64.9149	65.2783	65.7534	66.1962	66.516	66.704	66.7585	66.6948	66.6504	66.8163	67.3819	68.3744	69.536	70.5799	71.2536	71.5944	71.7835	72.0028	72.3618	72.8243	73.3368	73.8424	74.2519	74.4578	74.3524	73.91	73.2925
10	53.6185	52.9766	53.4786	54.7792	56.5329	58.3944	60.018	61.0585	61.1909	60.3985	58.9016	56.9267	54.701	52.4563	50.4262	48.8434	47.8355	47.2951	47.083	47.0639	47.189	47.4963	48.0278	48.8141	49.8061	50.9181	52.0647	53.2098	54.4646	55.9677	57.8512	60.0073	62.0165	63.438	63.876	63.3958	62.3343	61.0324	59.7761	58.6333	57.6172	56.7412	56.0298	55.5258	55.274	55.3115	55.562	55.8618	56.0452
11	34.3914	35.8293	37.7367	39.9539	42.3207	44.6772	46.8634	48.7193	50.1223	51.1225	51.8194	52.312	52.676	52.9587	53.2059	53.456	53.7076	53.9462	54.1582	54.3719	54.6726	55.1499	55.8769	56.826	57.9314	59.1268	60.3282	61.4244	62.3018	62.8708	63.2144	63.4906	63.8566	64.3622	64.8676	65.2139	65.2758	65.2115	65.3198	65.899	67.0052	68.2078	69.018	68.9856	68.0357	66.307	63.9409	61.1629	58.3919
12	58.0422	60.8128	61.3569	60.1994	57.8653	54.8795	51.7671	49.053	47.2273	46.258	45.7113	45.1431	44.1923	42.9472	41.6477	40.5332	39.7623	39.3132	39.1397	39.1934	39.3735	39.527	39.4985	39.1557	38.5357	37.7515	36.9165	36.1288	35.4404	34.895	34.5362	34.4124	34.5774	35.0859	35.9901	37.3217	39.1	41.3441	44.0537	47.15	50.5349	54.1091	57.6956	60.9861	63.6592	65.4142	66.2555	66.4223	66.1603
13	58.3275	57.9154	57.6575	57.5133	57.4421	57.4034	57.3564	57.2606	57.0753	56.7755	56.3693	55.8691	55.2874	54.6417	53.957	53.2592	52.5742	51.9338	51.3769	50.9429	50.6699	50.5695	50.6282	50.8318	51.1641	51.5791	52.0107	52.3919	52.6593	52.7789	52.7329	52.5035	52.0799	51.497	50.8079	50.0656	49.3265	48.6623	48.1491	47.863	47.8499	48.0512	48.3863	48.7745	49.129	49.347	49.3233	48.9536	48.2119
14	66.0106	64.9883	64.5769	64.6133	64.9345	65.3774	65.7788	65.9756	65.8598	65.5776	65.3484	65.3847	65.6745	65.9347	65.866	65.2569	64.3634	63.5968	63.3626	63.8133	64.7562	65.9736	67.2506	68.3902	69.2021	69.4996	69.3044	68.9614	68.8436	69.2651	70.1213	71.1246	71.9874	72.5074	72.6319	72.3238	71.568	70.5378	69.5001	68.7216	68.3326	68.1898	68.1172	67.9561	67.7142	67.4942	67.3996	67.5002	67.7883
15	54.1171	53.9107	53.6793	53.4322	53.1785	52.9273	52.6877	52.469	52.2802	52.1137	51.9257	51.6679	51.2922	50.7777	50.1473	49.4281	48.6491	47.9042	47.3678	47.2189	47.6274	48.5697	49.842	51.2335	52.5359	53.5719	54.1864	54.2248	53.5614	52.3353	50.8268	49.3176	48.0616	47.1335	46.5365	46.2737	46.3269	46.5771	46.876	47.0754	47.0734	46.9268	46.7264	46.5628	46.476	46.3786	46.1637	45.7251	45.0564
16	64.7739	64.1817	63.8284	63.6504	63.5841	63.5659	63.5322	63.4194	63.1642	62.7548	62.2913	61.8883	61.6595	61.638	61.7264	61.8154	61.7994	61.7041	61.7158	62.031	62.8352	64.0945	65.5697	67.0139	68.1925	69.0311	69.5694	69.8493	69.9147	69.826	69.6527	69.4641	69.3073	69.0844	68.6396	67.8172	66.529	65.0043	63.5651	62.5336	62.1086	62.0684	62.1013	61.896	61.3319	60.7673	60.6342	61.3622	63.0671
17	50.3396	52.7756	53.8336	53.7957	52.9441	51.5608	49.9279	48.3275	47.041	46.2049	45.643	45.1377	44.4743	43.6163	42.8168	42.3557	42.5047	43.2596	44.277	45.1928	45.6588	45.6551	45.4681	45.3958	45.7146	46.4092	47.2586	48.0373	48.5449	48.812	48.9923	49.2408	49.6847	50.2745	50.8899	51.4104	51.7427	51.9198	52.0116	52.0883	52.195	52.2924	52.3232	52.2301	51.9827	51.6191	51.1878	50.7367	50.2784
18	75.9273	76.2103	76.2667	76.1795	76.0318	75.9064	75.8866	76.0552	76.484	77.0761	77.6048	77.84	77.6026	76.9895	76.1902	75.394	74.7299	74.192	73.756	73.3996	73.1416	73.0419	73.1622	73.5462	74.1048	74.689	75.1498	75.3795	75.3934	75.2292	74.9254	74.5335	74.1229	73.7638	73.5215	73.4073	73.4008	73.4814	73.6597	74.0722	74.8869	76.2692	78.1783	80.2244	81.9836	83.0555	83.386	83.1879	82.6808
19	54.9493	56.0047	56.5017	56.5549	56.2786	55.7874	55.1955	54.6174	54.1642	53.8954	53.8312	53.9907	54.3727	54.8664	55.324	55.598	55.6111	55.4426	55.1928	54.9617	54.8376	54.8973	55.2174	55.8558	56.7369	57.7248	58.6833	59.4977	60.1171	60.5024	60.6165	60.4984	60.2861	60.1241	60.1415	60.3067	60.4933	60.5737	60.4591	60.2154	59.9476	59.7594	59.6826	59.6271	59.4908	59.179	58.7082	58.1803	57.6993
20	64.178	63.5636	63.5225	63.8975	64.5316	65.2675	65.9481	66.4164	66.543	66.328	65.8082	65.0221	64.0546	63.0462	62.1407	61.4664	61.0674	60.9599	61.1597	61.658	62.4133	63.3815	64.5121	65.7152	66.8857	67.9189	68.7261	69.2437	69.4102	69.1965	68.8056	68.5418	68.7074	69.4008	70.3615	71.2923	71.9159	72.1229	71.8872	71.1842	70.1002	68.9434	68.0487	67.717	67.9146	68.4178	69.0009	69.4598	69.6401
Control
1	67.5547	66.6929	66.2207	66.068	66.1652	66.4423	66.8295	67.2569	67.6687	68.073	68.4969	68.9652	69.4395	69.805	69.9422	69.7683	69.3947	68.9978	68.7519	68.7569	69.011	69.505	70.2155	71.0323	71.8115	72.4104	72.7382	72.7847	72.5465	72.0268	71.2738	70.356	69.3416	68.2986	67.2947	66.3972	65.6642	65.0723	64.5579	64.0576	63.5797	63.2758	63.3149	63.8384	64.7172	65.6687	66.409	66.8168	67.1424
2	89.6814	91.932	94.1917	96.3448	98.276	99.8696	101.01	101.582	101.465	100.462	98.3152	94.7683	89.6698	83.448	76.7257	70.1255	64.2191	59.4639	56.3019	55.1484	55.8048	57.4582	59.2692	60.499	61.1532	61.5705	62.0914	62.9217	63.8673	64.6604	65.0383	64.9439	64.5871	64.196	63.9804	63.9661	64.0699	64.2074	64.304	64.3252	64.2466	64.0438	63.7098	63.2663	62.7381	62.1556	61.6331	61.3496	61.486
3	64.446	63.5454	63.1113	63.066	63.3321	63.832	64.4882	65.2231	65.9512	66.551	66.8901	66.8404	66.4071	65.756	65.0624	64.4795	64.0426	63.7475	63.5904	63.5782	63.7323	64.0752	64.6214	65.3362	66.1663	67.0582	67.9447	68.7376	69.347	69.7036	69.8874	70.0434	70.3158	70.7744	71.3576	71.9905	72.6039	73.179	73.722	74.2391	74.7143	75.0878	75.2944	75.2753	75.0334	74.607	74.0346	73.3471	72.558
4	68.4621	68.9727	69.8996	71.0276	72.1413	73.0255	73.4649	73.2976	72.7165	72.0592	71.6396	71.5606	71.8164	72.3893	73.133	73.8183	74.2323	74.4449	74.7529	75.4462	76.497	77.5603	78.2853	78.6068	78.8153	79.2202	79.949	80.8471	81.7358	82.4481	82.8397	82.7693	82.204	81.3763	80.5587	80.0012	79.8837	80.3722	81.4867	82.662	83.1868	82.5419	81.1968	79.9376	79.4463	79.7111	80.4371	81.3323	82.1375
5	57.4799	55.9831	55.4036	55.5046	56.0496	56.8017	57.5242	57.9805	57.994	57.6654	57.1754	56.7018	56.3192	55.9781	55.6217	55.219	54.8774	54.7499	54.9874	55.6387	56.6133	57.8105	59.1284	60.4566	61.6817	62.6912	63.4355	63.963	64.3301	64.5839	64.7006	64.626	64.3065	63.7534	63.0926	62.4615	61.9889	61.7303	61.7048	61.9309	62.3937	63.0111	63.6928	64.3486	64.8858	65.211	65.2305	64.9121	64.3635
6	64.6474	64.8197	64.9464	65.0375	65.103	65.1529	65.1974	65.2463	65.3099	65.3919	65.4838	65.5748	65.6546	65.726	65.813	65.9417	66.1374	66.4008	66.7023	67.0105	67.296	67.565	67.8577	68.2154	68.6751	69.2134	69.7644	70.2613	70.6437	70.9094	71.0877	71.2077	71.2958	71.3569	71.3879	71.3857	71.3547	71.3361	71.3814	71.5424	71.8546	72.2978	72.8402	73.4499	74.072	74.5944	74.8961	74.8572	74.4666
7	67.5958	66.9786	66.6212	66.4687	66.4661	66.5584	66.6907	66.8079	66.8703	66.9078	66.9706	67.107	67.3021	67.4651	67.5005	67.3517	67.1668	67.1625	67.5504	68.3333	69.2282	69.9316	70.2039	70.1991	70.2216	70.5721	71.3295	72.2279	72.9722	73.3109	73.3062	73.1568	73.0616	73.1437	73.3931	73.7862	74.2923	74.8203	75.2489	75.4572	75.4193	75.2994	75.2847	75.5388	75.995	76.456	76.7233	76.657	76.2518
8	57.867	57.4927	57.3017	57.2685	57.3676	57.5737	57.8612	58.2047	58.5787	58.9578	59.3177	59.6443	59.9286	60.1617	60.3347	60.4449	60.5061	60.5353	60.5492	60.5643	60.5888	60.6221	60.6638	60.713	60.7728	60.8692	61.0358	61.3067	61.7156	62.2715	62.9358	63.6645	64.4134	65.1382	65.792	66.3262	66.6919	66.8403	66.7393	66.4235	65.9438	65.3514	64.6978	64.0535	63.5155	63.1824	63.1531	63.5054	64.135
9	68.5772	66.8968	66.4857	67.047	68.284	69.8999	71.5979	73.0812	74.053	74.2641	73.8441	73.1028	72.3516	71.8817	71.755	71.8857	72.1852	72.5666	72.974	73.3776	73.7487	74.0585	74.2719	74.3472	74.2421	73.9155	73.4003	72.8435	72.4019	72.2317	72.394	72.7503	73.1368	73.39	73.3979	73.198	72.854	72.4299	71.9785	71.5079	71.015	70.4967	69.9527	69.3982	68.8538	68.34	67.8844	67.5684	67.4996
10	65.4789	66.523	66.8634	66.6683	66.1059	65.3443	64.5517	63.8963	63.5161	63.4103	63.5378	63.8555	64.2523	64.5346	64.5039	63.9718	62.8039	60.8834	58.1026	54.7452	51.6297	49.6127	49.4262	51.0314	54.0955	58.2815	63.0233	67.3995	70.4584	71.3867	70.3642	68.0042	64.9196	61.5198	57.8565	53.945	49.8291	45.7944	42.2464	39.59	38.0177	37.2951	37.137	37.2689	37.5252	37.8017	37.9947	38.0052	37.7438
11	76.5753	76.8257	76.9728	77.0154	76.9525	76.7828	76.5053	76.1188	75.6419	75.1836	74.8789	74.8606	75.1804	75.7928	76.6465	77.6782	78.7614	79.7489	80.495	80.9428	81.1556	81.2055	81.1724	81.1851	81.391	81.9343	82.7555	83.48	83.706	83.1166	82.0024	80.9196	80.4214	80.7207	81.4314	82.1061	82.3485	82.1871	81.8622	81.615	81.5859	81.713	81.9104	82.0992	82.2699	82.453	82.6788	82.922	83.0292
12	66.7638	66.5103	66.3804	66.3743	66.4923	66.7347	67.1017	67.5938	68.2109	68.9141	69.5798	70.0734	70.2619	70.1211	69.804	69.4796	69.3141	69.3733	69.5994	69.9271	70.2939	70.6897	71.1541	71.7285	72.448	73.2679	74.0862	74.8	75.3175	75.6476	75.8534	75.9982	76.132	76.2162	76.1772	75.9414	75.4763	74.9436	74.5613	74.5478	75.0397	75.8949	76.9119	77.8895	78.6649	79.1735	79.3655	79.1919	78.6637
13	69.719	68.8122	67.8317	66.8661	66.0038	65.3334	64.9434	64.9223	65.3121	65.9401	66.5717	66.9771	67.0854	67.0174	66.9052	66.8651	66.9301	67.1054	67.3951	67.7551	68.075	68.2397	68.1718	68.0248	68.0401	68.4565	69.3235	70.3976	71.4101	72.1191	72.4744	72.5095	72.2587	71.7888	71.2244	70.6959	70.3234	70.141	70.14	70.3111	70.6277	71.0285	71.4478	71.824	72.1344	72.3787	72.5566	72.6586	72.6535
14	64.8875	64.1209	63.477	62.9619	62.5816	62.3421	62.2495	62.3098	62.5288	62.8776	63.2522	63.5389	63.6253	63.5112	63.3779	63.4233	63.8406	64.6552	65.6865	66.7415	67.6327	68.2928	68.7667	69.1034	69.3498	69.5247	69.6266	69.6538	69.6083	69.5272	69.466	69.4806	69.6146	69.8322	70.0662	70.2493	70.3277	70.3115	70.2296	70.1108	69.9811	69.8574	69.7545	69.6873	69.6587	69.6417	69.6046	69.5159	69.3615
15	70.9987	70.9291	70.8785	70.8461	70.8309	70.8321	70.8488	70.8801	70.9201	70.8874	70.6424	70.0442	69.0086	67.7601	66.6266	65.9356	65.8574	66.2122	66.7727	67.3156	67.7121	67.9274	67.9309	67.6973	67.2402	66.5905	65.7794	64.8486	63.8718	62.9286	62.0978	61.4332	60.956	60.6852	60.6275	60.6615	60.5907	60.2177	59.4235	58.4044	57.4352	56.7891	56.6148	56.8494	57.4097	58.2045	59.0259	59.5759	59.5542
16	76.8249	77.4334	77.3201	76.7278	75.8992	75.0771	74.5044	74.3806	74.619	75.0158	75.3813	75.6525	75.8316	75.9245	75.9785	76.0669	76.255	76.4691	76.5243	76.2475	75.8146	75.7506	76.5799	78.265	80.0702	81.224	81.4277	81.1154	80.7822	80.6917	80.6586	80.4459	79.9597	79.4557	79.2422	79.528	80.2107	81.1273	82.1132	82.9968	83.6047	83.7969	83.6044	83.113	82.4055	81.5459	80.5905	79.5992	78.6663
17	77.272	76.398	75.8344	75.5471	75.5017	75.6641	76.0001	76.4726	76.9984	77.4548	77.7178	77.6499	77.0936	75.8898	74.0417	71.9927	70.2607	69.2277	68.5697	67.7345	66.2362	64.2904	62.5312	61.5774	61.5178	61.8803	62.1677	62.0826	61.7049	61.1559	60.5702	60.1274	60.0168	60.4013	61.2623	62.5054	64.0398	65.8269	67.8672	70.1588	72.5412	74.6438	76.0818	76.6528	76.592	76.1987	75.7806	75.6834	76.2636
18	67.1264	66.9623	66.7905	66.6347	66.5185	66.4655	66.4992	66.6435	66.9069	67.2295	67.5317	67.7359	67.8372	67.9185	68.0678	68.3605	68.805	69.3872	70.092	70.8481	71.5077	71.9174	71.9669	71.8102	71.7023	71.8959	72.4886	73.3377	74.2801	75.1613	75.8892	76.399	76.6266	76.5534	76.2409	75.7591	75.189	74.7068	74.536	74.8991	75.8775	77.2681	78.8338	80.3344	81.498	82.0348	81.6556	80.3044	78.459
19	63.4027	66.2557	67.6948	68.0085	67.4848	66.4122	65.0787	63.7728	62.7826	62.3594	62.4616	62.9075	63.5147	64.1081	64.5975	64.9478	65.1245	65.1005	64.9768	64.9654	65.2818	66.133	67.4581	68.8871	70.0326	70.5121	70.2238	69.5013	68.7155	68.2365	68.281	68.7438	69.4792	70.3415	71.2024	71.9834	72.6149	73.0273	73.1738	73.0983	72.8677	72.5488	72.2016	71.8494	71.5023	71.1706	70.8659	70.6115	70.436
20	61.1041	61.0836	60.9747	60.8178	60.6532	60.5215	60.4629	60.5179	60.7227	61.0523	61.4342	61.7949	62.0682	62.2285	62.2637	62.1621	61.9639	61.8251	61.9175	62.4049	63.2675	64.3022	65.2978	66.0727	66.6615	67.1964	67.8097	68.5607	69.292	69.8058	69.909	69.583	69.0355	68.4895	68.1467	67.9887	67.8676	67.6335	67.1995	66.7302	66.4529	66.5921	67.163	67.8253	68.2044	67.9511	67.0984	65.9732	64.9103
p-values	0.00188549	0.00113932	0.000743185	0.00050146	0.000364836	0.000310595	0.000315761	0.000353509	0.000383118	0.000363151	0.000286443	0.000187155	0.000108654	6.69966e-05	5.39436e-05	6.08046e-05	8.57464e-05	0.000128267	0.000182473	0.00023792	0.000288287	0.000330218	0.000356287	0.00036276	0.000356011	0.000351232	0.000370516	0.000432394	0.000531838	0.000636211	0.000730817	0.000851134	0.00104962	0.0013523	0.00173913	0.002171	0.00265939	0.00331273	0.00427187	0.00558294	0.00716152	0.00890493	0.0107557	0.0125603	0.0139605	0.0145651	0.014331	0.0137319	0.0134576
Only white matter
ALS	C2
1	44.4067	44.8048	44.9173	44.8343	44.6461	44.4429	44.315	44.3526	44.636	45.0966	45.5514	45.8142	45.7556	45.5513	45.4797	45.8185	46.6252	47.4662	47.8418	47.2758	45.8364	44.1368	42.8135	42.4092	42.7709	43.434	43.9324	43.9597	43.6837	43.3595	43.2385	43.4132	43.7704	44.1826	44.5393	44.8995	45.4224	46.2685	47.5132	48.8907	50.0504	50.6442	50.5476	50.0151	49.3377	48.7935	48.4671	48.2943	48.2068
2	49.2522	49.1799	49.2687	49.4813	49.7808	50.1302	50.4925	50.8305	51.1074	51.2918	51.3986	51.4647	51.5271	51.6179	51.7138	51.7555	51.6834	51.4421	51.059	50.6322	50.2627	50.0483	49.9994	50.0252	50.0294	49.9166	49.6555	49.3136	48.967	48.6918	48.5348	48.4829	48.515	48.61	48.7679	49.048	49.5206	50.2559	51.2735	52.3919	53.3791	54.0031	54.0867	53.7598	53.259	52.8211	52.6556	52.7574	53.0189
3	56.0086	56.3144	56.3128	56.0565	55.5984	54.9911	54.2873	53.5399	52.8193	52.2777	52.091	52.4295	53.2755	54.3853	55.5016	56.4113	57.1361	57.7759	58.4284	59.1004	59.675	60.0261	60.0435	59.7156	59.0681	58.128	57.0013	55.9158	55.1098	54.7801	54.8238	55.0074	55.0988	55.0419	55.0903	55.529	56.5924	58.0887	59.614	60.7642	61.3199	61.4329	61.2992	61.1085	60.9884	61.0309	61.3275	61.8364	62.2117
4	43.9286	45.3117	45.9514	46.0659	45.8738	45.5936	45.4436	45.6422	46.3296	47.2844	48.1809	48.7014	48.7877	48.6946	48.6956	49.0002	49.4786	49.8882	49.9895	49.6942	49.1195	48.3975	47.651	46.9457	46.3255	45.8343	45.5356	45.5224	45.8903	46.6899	47.6471	48.3467	48.3765	47.6481	46.6441	45.9051	45.9047	46.5559	47.4926	48.3476	48.9075	49.2675	49.56	49.9073	50.3367	50.8211	51.333	51.8348	52.2657
5	61.5523	59.901	58.4061	57.0612	55.8598	54.7953	53.8611	53.0507	52.3569	51.76	51.2314	50.7419	50.2743	49.8749	49.6114	49.5515	49.748	50.2201	50.9828	52.0456	53.2946	54.4925	55.3967	55.8068	55.8356	55.7364	55.7628	56.0815	56.6002	57.1785	57.6788	58.0635	58.4252	58.8651	59.4655	60.1146	60.5859	60.6512	60.1733	59.3772	58.5784	58.0903	58.0606	58.3557	58.8147	59.2807	59.6536	59.8769	59.8957
6	43.1874	43.3708	42.9439	42.1072	41.0609	40.0056	39.1417	38.6694	38.7885	39.5269	40.5415	41.4409	41.8368	41.5815	40.9173	40.1225	39.4708	39.0782	38.8671	38.7479	38.6366	38.5609	38.6528	39.0484	39.8674	41.0139	42.2392	43.2912	43.944	44.2082	44.2208	44.1202	44.0312	43.9937	44.0135	44.0963	44.2403	44.4082	44.5521	44.6242	44.5933	44.4851	44.3372	44.1874	44.0699	44.0099	44.0315	44.1584	44.3826
7	45.4335	45.4593	45.3015	45.0096	44.6333	44.2221	43.8258	43.4938	43.2757	43.2126	43.277	43.4088	43.5476	43.6395	43.7057	43.8155	44.0392	44.4414	44.9901	45.569	46.0595	46.3458	46.4053	46.3235	46.192	46.1014	46.1012	46.177	46.309	46.4771	46.6665	46.873	47.0936	47.3252	47.5798	47.9112	48.381	49.0506	49.947	50.9588	51.94	52.7446	53.2509	53.4736	53.4745	53.3159	53.0592	52.7634	52.486
8	37.9753	39.5978	40.7433	41.4762	41.8609	41.9616	41.8426	41.5683	41.2029	40.8088	40.4341	40.1196	39.9063	39.8336	39.9255	40.1958	40.658	41.3224	42.1378	43.0003	43.804	44.4458	44.8964	45.2128	45.4566	45.6891	45.9643	46.3243	46.8102	47.4626	48.2629	49.0673	49.7164	50.0509	49.9987	49.738	49.4921	49.484	49.866	50.5059	51.2004	51.7466	51.977	51.9252	51.6944	51.3878	51.0988	50.8401	50.5862
9	46.1492	45.5281	45.1107	44.8832	44.8318	44.9425	45.2015	45.5949	46.1058	46.7028	47.3508	48.0144	48.6652	49.2829	49.8477	50.3379	50.7217	50.9641	51.031	50.9319	50.7361	50.5171	50.3481	50.3014	50.449	50.8612	51.5265	52.3058	53.0489	53.6208	53.9951	54.1924	54.234	54.1784	54.1491	54.2764	54.6651	55.2064	55.685	55.8859	55.7331	55.4296	55.2119	55.2921	55.6443	56.1077	56.5202	56.7926	57.0024
10	41.9686	42.7186	43.7243	44.8667	46.0268	47.0854	47.9235	48.4221	48.4725	48.1225	47.5405	46.8978	46.3272	45.7527	45.0281	44.0077	42.6828	41.3507	40.3497	40.0041	40.3092	40.9312	41.5221	41.7831	41.7766	41.7273	41.8607	42.3343	43.104	44.0883	45.2052	46.3523	47.4008	48.22	48.6884	48.7803	48.5264	47.9579	47.1383	46.2596	45.5456	45.218	45.3119	45.5464	45.61	45.2141	44.4103	43.5127	42.842
11	34.2775	36.6307	38.615	40.2502	41.5559	42.5519	43.2581	43.694	43.9013	44.0216	44.2256	44.6785	45.3722	46.0892	46.5997	46.7254	46.5649	46.308	46.1424	46.1401	46.2158	46.2727	46.2343	46.1497	46.1155	46.2279	46.5542	47.1162	47.9317	49.0007	50.1943	51.3275	52.2159	52.7648	53.0378	53.1141	53.075	53.0165	53.0421	53.2547	53.6754	54.1611	54.5493	54.6874	54.5229	54.0599	53.3034	52.3084	51.2447
12	47.4642	46.5976	45.9743	45.5282	45.1937	44.905	44.5963	44.2017	43.6603	42.9826	42.2344	41.4829	40.7884	40.1755	39.6568	39.2444	38.9291	38.6531	38.3524	37.9646	37.4724	36.9031	36.2862	35.6582	35.1084	34.7498	34.6955	34.9995	35.5402	36.1635	36.719	37.193	37.7504	38.5676	39.7985	41.3636	43.0454	44.6248	45.9301	46.9794	47.8384	48.5717	49.1839	49.5771	49.6437	49.289	48.6138	47.8697	47.3118
13	46.2242	46.0169	46.0481	46.2307	46.4777	46.7019	46.8162	46.7336	46.3674	45.7117	44.9362	44.2333	43.7934	43.6758	43.7266	43.7725	43.6434	43.2891	42.8064	42.301	41.8766	41.5917	41.463	41.5054	41.7273	42.0509	42.3372	42.4457	42.2578	41.8508	41.4071	41.1097	41.1127	41.3814	41.8058	42.276	42.7026	43.0949	43.4903	43.9267	44.4139	44.8669	45.1804	45.2493	45.0251	44.6022	44.0966	43.6243	43.2514
14	52.013	52.0557	51.6256	50.911	50.1003	49.3817	48.9436	48.9744	49.579	50.4772	51.2778	51.5988	51.3587	50.8387	50.3415	50.1136	50.1021	50.1548	50.123	50.0231	50.097	50.6028	51.7295	53.2423	54.744	55.841	56.3479	56.4026	56.1706	55.8079	55.4026	55.0133	54.6981	54.5036	54.4564	54.5808	54.8885	55.286	55.6273	55.7666	55.6431	55.3661	55.0656	54.8618	54.7797	54.7906	54.8653	54.9647	55.028
15	45.3913	45.2762	45.3357	45.5142	45.7564	46.0068	46.21	46.3105	46.2531	46.0153	45.6455	45.2014	44.7402	44.2893	43.8273	43.3285	42.7685	42.1717	41.6225	41.2087	41.0156	41.0702	41.3454	41.8119	42.4349	43.1027	43.6496	43.9087	43.7428	43.2849	42.8122	42.6032	42.8843	43.5438	44.3358	45.0141	45.385	45.5018	45.4901	45.4754	45.5496	45.6891	45.846	45.9722	46.0373	46.0547	46.045	46.0283	46.0095
16	53.7569	52.8908	52.3048	51.9304	51.6995	51.5439	51.3952	51.1852	50.846	50.3568	49.7993	49.2686	48.859	48.6064	48.4518	48.3278	48.169	47.9893	47.8998	48.0177	48.4544	49.2093	50.1768	51.2475	52.3107	53.2443	53.9175	54.1995	53.9848	53.3982	52.6877	52.1023	51.8452	51.8219	51.8197	51.6254	51.0903	50.3676	49.6984	49.3242	49.4011	49.7947	50.3083	50.7455	51.0043	51.2195	51.5626	52.2037	53.1713
17	46.9509	48.42	48.1306	46.5564	44.1709	41.4477	38.8602	36.8821	35.9854	36.3679	37.6331	39.3067	40.9168	42.1433	42.9127	43.1744	42.883	42.1833	41.4532	41.0851	41.4506	42.4969	43.7749	44.8203	45.2005	44.902	44.208	43.4081	42.7764	42.4467	42.4781	42.929	43.8274	45.0051	46.216	47.2139	47.8059	48.0502	48.0783	48.0217	47.9815	47.954	47.9131	47.8331	47.6982	47.5184	47.3078	47.0803	46.8411
18	57.6216	57.0764	56.6688	56.3814	56.1965	56.0967	56.0645	56.0823	56.1333	56.2107	56.3153	56.4481	56.6013	56.719	56.7293	56.5608	56.2212	55.8951	55.7911	56.1084	56.8307	57.7261	58.5534	59.1036	59.4055	59.5949	59.808	60.1259	60.4669	60.719	60.7719	60.5851	60.2085	59.6979	59.1136	58.5606	58.1705	58.075	58.3578	58.9091	59.571	60.1863	60.6588	60.9958	61.2144	61.332	61.3646	61.3276	61.2364
19	45.1787	44.1498	43.4729	43.0823	42.9123	42.8971	42.9709	43.0681	43.1252	43.1162	43.0432	42.9092	42.7364	42.6509	42.8137	43.3852	44.4001	45.6127	46.7394	47.5041	47.8047	47.7129	47.3082	46.6736	45.9205	45.1725	44.5535	44.1677	44.0609	44.2679	44.8208	45.639	46.4951	47.1521	47.4016	47.3313	47.2033	47.2821	47.7531	48.4864	49.2729	49.9049	50.2694	50.4139	50.4013	50.2939	50.1405	49.9795	49.8493
20	50.1311	49.8054	49.5796	49.4295	49.3311	49.2603	49.1928	49.1047	48.9805	48.845	48.7348	48.6843	48.6681	48.5877	48.3407	47.8646	47.3112	46.9033	46.8599	47.2286	47.8234	48.4414	48.9163	49.308	49.7627	50.4243	51.29	52.1291	52.6917	52.7759	52.5259	52.2369	52.2027	52.5458	53.0873	53.6172	53.9481	54.0771	54.0935	54.0871	54.0917	54.0295	53.8091	53.3529	52.7173	52.0349	51.4388	51.0469	50.9416
Control
1	53.4078	52.7438	52.0151	51.3101	50.7169	50.3239	50.2194	50.4915	51.1802	52.1019	53.0085	53.6573	53.9747	54.0917	54.1512	54.2602	54.3323	54.2175	53.7696	53.0223	52.2546	51.7631	51.7928	52.2692	52.9959	53.7771	54.4606	54.9612	55.1998	55.1162	54.787	54.3484	53.9363	53.627	53.3919	53.1919	52.9919	52.7914	52.6076	52.4574	52.3699	52.3978	52.5966	53.0103	53.569	54.138	54.5822	54.8187	54.8843
2	62.5935	64.9509	66.7589	68.0228	68.7475	68.9381	68.5996	67.7371	66.366	64.6557	62.8941	61.3724	60.2985	59.4309	58.3765	56.7438	54.3922	51.7427	49.2918	47.523	46.6165	46.4488	46.8836	47.7745	48.903	50.018	50.8686	51.3001	51.4457	51.4912	51.6192	51.879	52.1462	52.2852	52.1781	51.8927	51.6063	51.4975	51.6888	52.0774	52.5043	52.8118	52.9256	52.9139	52.8582	52.8356	52.8506	52.8522	52.788
3	51.9751	50.9083	50.2866	50.0197	50.017	50.188	50.4423	50.6893	50.8622	51.0039	51.1885	51.488	51.8935	52.2987	52.5917	52.6853	52.6246	52.4987	52.3959	52.3772	52.4662	52.6836	53.0451	53.5338	54.1208	54.7759	55.4114	55.8495	55.905	55.4347	54.5989	53.6901	53	52.7061	52.7846	53.191	53.8788	54.7832	55.8303	56.946	58.0309	58.9353	59.5032	59.5952	59.2312	58.5222	57.5801	56.5213	55.4731
4	55.9888	57.1491	57.555	57.3821	56.8061	56.0027	55.1476	54.4031	53.8428	53.5043	53.4162	53.5314	53.7637	54.0411	54.4606	55.2283	56.5316	58.2291	59.9148	61.187	61.9079	62.2039	62.2118	62.0271	61.6939	61.2537	60.8025	60.5199	60.5915	61.0457	61.606	61.9611	61.9339	61.6762	61.3894	61.1829	60.8795	60.2464	59.191	58.1819	57.8282	58.5579	59.8694	60.9629	61.1813	60.8143	60.5382	60.9426	61.8513
5	44.4055	43.727	43.4389	43.4407	43.6317	43.9116	44.1798	44.3357	44.3239	44.2972	44.4682	45.0421	45.9678	46.8857	47.4182	47.2845	46.723	46.1439	45.9508	46.2401	46.6895	46.9463	46.7294	46.1997	45.6865	45.5169	45.8684	46.6871	47.8987	49.3955	50.8274	51.7389	51.6785	50.6107	49.2325	48.3156	48.5279	49.6696	51.1085	52.2112	52.6023	52.4241	51.8808	51.1711	50.4374	49.7904	49.3403	49.1642	49.2643
6	52.2019	51.9436	51.6137	51.2638	50.9456	50.7108	50.6111	50.698	51.0231	51.5749	52.2064	52.753	53.0512	53.0418	52.8343	52.5536	52.3222	52.1824	52.0779	51.9461	51.7284	51.4473	51.2005	51.0887	51.2049	51.5371	51.9995	52.5049	52.9684	53.3309	53.5464	53.5692	53.3774	53.1029	52.9389	53.0787	53.6596	54.5563	55.5665	56.488	57.1714	57.6473	57.9851	58.2537	58.4949	58.6811	58.774	58.7356	58.5494
7	54.4373	54.0824	53.5883	53.0119	52.4103	51.8404	51.3592	51.0239	50.8739	50.8687	50.9446	51.0391	51.1391	51.2902	51.5416	51.9117	52.2551	52.3717	52.0673	51.3987	50.7654	50.5914	51.2017	52.3073	53.3855	53.9193	53.7575	53.3166	53.0615	53.3872	54.1864	55.1325	55.8999	56.3258	56.5335	56.6759	56.8861	57.1351	57.3127	57.3093	57.1312	57.0186	57.2395	58.019	59.1602	60.2269	60.7808	60.616	60.0582
8	44.5807	44.6525	44.9115	45.3231	45.8528	46.4661	47.1285	47.8054	48.4623	49.0646	49.5786	49.9758	50.2306	50.3173	50.2106	49.9107	49.4899	49.0326	48.6231	48.3437	48.2263	48.2527	48.4025	48.6551	48.9852	49.3389	49.652	49.8603	49.8999	49.7439	49.4376	49.0344	48.5878	48.1505	47.7657	47.4693	47.2971	47.285	47.4527	47.7549	48.1305	48.518	48.8569	49.1258	49.3571	49.5874	49.8532	50.1867	50.5833
9	55.4098	53.9619	53.2033	53.0068	53.2451	53.7911	54.5175	55.2972	56.0029	56.5241	56.8828	57.1642	57.4538	57.8303	58.2908	58.7802	59.2426	59.6206	59.835	59.7873	59.3787	58.5159	57.2789	55.9486	54.8166	54.1719	54.1214	54.4905	55.0804	55.6923	56.1892	56.5626	56.82	56.9691	57.0311	57.0653	57.1381	57.3159	57.6341	58.0043	58.3073	58.4236	58.2524	57.7963	57.0934	56.1822	55.1158	54.0648	53.2559
10	52.2169	52.0565	51.5953	50.9458	50.2205	49.5321	48.9931	48.7161	48.78	49.1086	49.581	50.0773	50.5114	50.8378	51.0137	50.9898	50.6839	50.0029	48.8583	47.3623	45.9016	44.8827	44.6497	45.1632	46.2372	47.6855	49.3175	50.9365	52.3451	53.3516	53.8066	53.5787	52.5391	50.7464	48.5901	46.4935	44.841	43.6944	42.9543	42.5203	42.3017	42.2272	42.2279	42.2367	42.2059	42.0984	41.8778	41.5501	41.2202
11	55.9846	57.1154	57.8155	58.1782	58.297	58.2654	58.1769	58.1249	58.1791	58.2989	58.4122	58.449	58.4166	58.4159	58.5528	58.9093	59.4379	60.0479	60.6488	61.1495	61.4582	61.4831	61.166	60.6569	60.1849	59.977	60.1254	60.5129	61.0043	61.4702	61.823	61.993	61.912	61.6064	61.2698	61.1127	61.3235	61.9047	62.7659	63.8161	64.9319	65.9253	66.6006	66.782	66.4872	65.8445	64.983	64.0385	63.1613
12	54.203	53.8479	53.7358	53.8069	54.0015	54.2598	54.5219	54.728	54.8186	54.7638	54.5984	54.3657	54.1086	53.8474	53.5652	53.2418	52.8594	52.4728	52.2268	52.2719	52.75	53.6353	54.7448	55.8899	56.8906	57.6867	58.302	58.7627	59.0889	59.2513	59.1937	58.8595	58.2263	57.4895	56.9318	56.8359	57.3903	58.3421	59.3094	59.91	59.8891	59.4255	58.7911	58.2572	57.9995	57.9522	58.0126	58.0784	58.0872
13	52.2622	52.5241	52.4201	52.0643	51.571	51.0541	50.628	50.4068	50.4646	50.6908	50.9215	50.9977	50.9235	50.8996	51.1382	51.7854	52.6332	53.3562	53.6351	53.4154	53.0051	52.7379	52.8886	53.3669	53.9438	54.3916	54.6021	54.6513	54.6313	54.619	54.5839	54.4484	54.1359	53.6559	53.1701	52.8554	52.8644	53.1423	53.5316	53.8743	54.0802	54.1954	54.2821	54.3979	54.5552	54.7406	54.9403	55.1584	55.4387
14	48.1601	48.2178	48.2467	48.2599	48.2709	48.2931	48.3398	48.4243	48.5601	48.7622	49.0499	49.4427	49.9598	50.5809	51.2219	51.7931	52.2071	52.463	52.6663	52.929	53.3566	53.9239	54.4839	54.8844	54.988	54.8447	54.6376	54.553	54.7465	55.0992	55.3458	55.2191	54.5173	53.4567	52.4205	51.7925	51.8578	52.44	53.2281	53.9108	54.2683	54.3936	54.4462	54.5855	54.8968	55.2794	55.6035	55.74	55.6244
15	51.7268	52.9956	53.9232	54.5757	55.019	55.3194	55.5429	55.7556	56.0151	56.2527	56.3026	55.9964	55.22	54.1531	53.0743	52.2616	51.8796	51.8397	52.019	52.2961	52.5845	52.8327	52.9906	53.0166	52.9309	52.7816	52.6168	52.4649	52.2955	52.0675	51.7409	51.3275	50.9062	50.5601	50.3644	50.311	50.342	50.3992	50.4462	50.5332	50.7325	51.1152	51.6707	52.2497	52.6896	52.8394	52.7224	52.4959	52.3206
16	60.0457	59.8386	59.6268	59.377	59.0562	58.6311	58.0686	57.3785	56.8569	56.9167	57.8873	59.367	60.5777	60.8118	60.2151	59.4844	59.2898	59.7337	60.4614	61.1144	61.5412	61.7981	61.9497	62.056	62.1706	62.3458	62.5931	62.8596	63.0875	63.2171	63.1862	62.9324	62.4604	61.9392	61.5624	61.4662	61.6076	61.9086	62.3085	62.8154	63.4546	64.2372	65.1023	65.9654	66.7394	67.3166	67.5814	67.4426	67.0215
17	62.6139	59.6731	58.0822	57.5436	57.7596	58.4323	59.2642	59.9692	60.4655	60.8429	61.1944	61.4906	61.5195	61.0546	59.9954	58.5858	57.1271	55.8573	54.6832	53.4046	51.8528	50.1929	48.7888	47.993	47.7997	47.8232	47.662	47.1807	46.7444	46.7739	47.531	48.7186	49.917	50.7834	51.4979	52.4581	54.0296	56.1004	58.1999	59.8543	60.8364	61.2459	61.2055	60.8663	60.4483	60.1815	60.2664	60.7683	61.7144
18	54.1114	53.3432	52.8568	52.5842	52.4572	52.408	52.3684	52.2704	52.0706	51.8385	51.6765	51.684	51.8681	52.1252	52.3447	52.4579	52.619	53.0557	53.9898	55.3605	56.7214	57.5985	57.6156	56.9995	56.207	55.6911	55.6552	55.9158	56.256	56.4828	56.5747	56.5853	56.5684	56.5892	56.7325	57.0855	57.7264	58.6606	59.8569	61.2834	62.7971	64.0331	64.5998	64.166	62.9935	61.6808	60.8291	60.779	61.2731
19	51.9966	51.2351	50.6941	50.3354	50.1212	50.0132	49.9733	49.9636	49.9458	49.8921	49.8545	49.9233	50.189	50.7296	51.4764	52.2662	52.9342	53.324	53.4301	53.3772	53.2946	53.3081	53.449	53.6386	53.7921	53.8257	53.7108	53.5044	53.2709	53.0746	52.9503	52.8716	52.804	52.7134	52.6077	52.6159	52.8888	53.5774	54.7549	56.1847	57.553	58.5457	58.9086	58.7213	58.1796	57.4793	56.8047	56.2484	55.8592
20	49.5935	50.129	50.1458	49.7925	49.2173	48.569	47.9958	47.6464	47.6582	48.0065	48.5408	49.108	49.581	49.9751	50.3536	50.7796	51.2646	51.7053	51.9827	51.9851	51.7647	51.5376	51.5275	51.9154	52.5708	53.2236	53.603	53.5491	53.2317	52.8815	52.726	52.8603	53.2081	53.6815	54.1923	54.6499	54.9616	55.0351	54.8212	54.4441	54.0713	53.8685	53.8575	53.8162	53.4989	52.6835	51.5006	50.3519	49.6464
p-values	0.00962069	0.00389785	0.00201179	0.0012919	0.00100285	0.000914539	0.000888108	0.000780691	0.00053553	0.000272672	0.000112612	4.51267e-05	2.02937e-05	1.07029e-05	6.87351e-06	6.22893e-06	9.82251e-06	2.67046e-05	8.87395e-05	0.000257659	0.000580015	0.0010053	0.00135711	0.00148211	0.00141176	0.00128718	0.00122639	0.00128926	0.00147397	0.00171757	0.00192016	0.00198452	0.00190282	0.00184245	0.00200748	0.00243505	0.00299477	0.00369168	0.00485322	0.00683217	0.00950171	0.0120639	0.0135278	0.0135469	0.0127396	0.0120444	0.0118951	0.012091	0.0120914
Only gray matter
ALS	C2
1	9.05136	9.46609	9.75515	9.94117	10.0468	10.0946	10.1073	10.1075	10.1176	10.1568	10.242	10.3899	10.6071	10.8457	11.0392	11.1215	11.0666	10.9382	10.8123	10.7619	10.7904	10.8317	10.8169	10.6914	10.5089	10.3713	10.3808	10.5892	10.899	11.1846	11.3231	11.2847	11.1601	11.0484	11.0392	11.1264	11.2472	11.3381	11.3544	11.3257	11.3007	11.3272	11.4144	11.5054	11.5371	11.4502	11.2408	10.9482	10.6126
2	11.4612	11.7851	12.0416	12.2411	12.3938	12.5103	12.6008	12.6758	12.7456	12.8192	12.894	12.9619	13.0147	13.0449	13.0512	13.0364	13.0034	12.9551	12.8982	12.8421	12.7966	12.771	12.7642	12.763	12.7537	12.7227	12.6765	12.6525	12.6909	12.8313	13.075	13.3416	13.5407	13.582	13.4245	13.17	12.9456	12.8784	13.0541	13.3917	13.7686	14.0622	14.1701	14.102	13.9068	13.6335	13.3303	13.0421	12.8119
3	14.9788	15.1748	15.0321	14.6655	14.1898	13.7198	13.3705	13.2566	13.4554	13.8703	14.3547	14.7648	15.0499	15.2712	15.4968	15.7793	16.0886	16.3676	16.5602	16.6634	16.7469	16.8858	17.1307	17.3829	17.4868	17.2889	16.7809	16.1786	15.7173	15.5922	15.7102	15.8525	15.8018	15.5009	15.1757	15.0805	15.4292	16.0952	16.783	17.1963	17.1895	16.9185	16.5753	16.3352	16.211	16.1229	15.9904	15.7743	15.53
4	9.72601	10.0126	10.1905	10.2889	10.3367	10.3629	10.3965	10.4665	10.5943	10.767	10.9615	11.1554	11.3476	11.5632	11.8284	12.1564	12.4895	12.7468	12.8485	12.7689	12.5565	12.2652	11.9515	11.689	11.5576	11.636	11.9286	12.3243	12.7023	12.952	13.0386	12.96	12.7146	12.327	11.8679	11.4127	11.034	10.7801	10.6877	10.7928	11.083	11.449	11.7696	11.9369	11.9725	11.971	12.0281	12.1962	12.429
5	16.94	16.2248	15.5373	14.8979	14.3272	13.8457	13.4739	13.2323	13.138	13.1569	13.2153	13.2386	13.1696	13.0442	12.93	12.8942	12.9751	13.146	13.3712	13.6163	13.8756	14.1716	14.5283	14.9635	15.4527	15.9518	16.4169	16.8102	17.1129	17.3096	17.3851	17.334	17.1636	16.8822	16.5019	16.0774	15.6886	15.4155	15.3152	15.3531	15.4716	15.6132	15.728	15.7786	15.7291	15.5472	15.2536	14.9105	14.5811
6	9.25011	9.28893	9.36102	9.45287	9.55096	9.64178	9.71184	9.74763	9.73572	9.67881	9.61456	9.58516	9.63228	9.76045	9.91382	10.031	10.052	9.96255	9.80453	9.62336	9.46358	9.35165	9.2972	9.30924	9.39559	9.54872	9.75025	9.98152	10.2235	10.4537	10.6474	10.7803	10.8306	10.7955	10.6795	10.4873	10.2309	9.95707	9.72256	9.58426	9.57769	9.66536	9.79425	9.91132	9.97548	9.97551	9.90484	9.75718	9.55811
7	10.6981	10.5911	10.5083	10.449	10.4123	10.3976	10.4041	10.4312	10.4779	10.5423	10.6114	10.6668	10.6904	10.6665	10.6098	10.5547	10.5358	10.5859	10.7026	10.8533	11.0043	11.1224	11.1902	11.2082	11.1783	11.1021	10.9931	10.8828	10.8041	10.7899	10.863	11.025	11.2748	11.6115	12.0181	12.4326	12.7848	13.0046	13.0492	12.985	12.9057	12.9049	13.0532	13.2902	13.5102	13.6075	13.4918	13.1948	12.8064
8	8.35086	8.9853	9.35396	9.52002	9.54666	9.49707	9.43441	9.42189	9.52267	9.78599	10.1504	10.5018	10.7255	10.7187	10.513	10.2268	9.98027	9.88861	9.98482	10.2306	10.5852	11.0078	11.4493	11.8518	12.1565	12.3057	12.2944	12.1996	12.1051	12.0946	12.2085	12.3967	12.5974	12.7492	12.8108	12.8003	12.746	12.6766	12.6167	12.5766	12.563	12.5824	12.6367	12.7019	12.7449	12.7328	12.6368	12.4646	12.2411
9	11.0435	11.1295	11.2106	11.302	11.4187	11.5756	11.7877	12.0702	12.4224	12.7719	13.0254	13.0925	12.9759	12.7903	12.657	12.6725	12.8014	12.964	13.0824	13.1397	13.2026	13.3438	13.6235	14.023	14.4939	14.9877	15.4563	15.8528	16.1304	16.2471	16.1957	15.9844	15.6219	15.1509	14.6742	14.3006	14.1236	14.1064	14.1476	14.1454	14.0527	13.9313	13.8561	13.8929	14.0188	14.16	14.2426	14.2285	14.1616
10	9.49971	10.6013	11.1925	11.3929	11.3226	11.1011	10.8484	10.6842	10.7182	10.9098	11.1024	11.1364	10.8914	10.457	9.99414	9.66301	9.54171	9.52473	9.48169	9.28822	8.95712	8.63838	8.48797	8.6383	9.04781	9.59691	10.1657	10.6623	11.0784	11.421	11.697	11.913	12.0747	12.1877	12.2556	12.26	12.1694	11.9524	11.5982	11.1801	10.7921	10.5275	10.4186	10.3937	10.3712	10.2741	10.0937	9.87366	9.65929
11	6.95936	7.04924	7.42034	7.98712	8.66405	9.36561	10.0063	10.5005	10.7888	10.9323	11.0265	11.165	11.3715	11.585	11.7396	11.7812	11.7173	11.5762	11.3863	11.1882	11.0385	10.9952	11.1016	11.311	11.5422	11.7151	11.7995	11.8436	11.9021	12.0264	12.2428	12.5669	13.0134	13.5454	14.0341	14.3417	14.3515	14.125	13.8122	13.5634	13.4625	13.4597	13.4894	13.4882	13.4138	13.2362	12.9254	12.4887	12.0183
12	10.9015	11.5186	11.7472	11.6853	11.4306	11.081	10.7343	10.4884	10.432	10.5181	10.5953	10.5093	10.1497	9.64172	9.19035	8.9998	9.13834	9.37093	9.42147	9.02614	8.20402	7.25698	6.49925	6.20449	6.34673	6.76574	7.30066	7.82493	8.31381	8.7614	9.16163	9.50203	9.76185	9.91976	9.95932	9.91449	9.84895	9.82679	9.89945	10.0678	10.3201	10.6444	11.0112	11.3614	11.6332	11.7684	11.7667	11.6724	11.5307
13	10.7609	11.5642	11.8964	11.8698	11.5966	11.1891	10.7593	10.4196	10.2818	10.385	10.6108	10.82	10.875	10.7293	10.4848	10.2571	10.1591	10.2134	10.3322	10.4206	10.3882	10.2345	10.0431	9.90067	9.88709	9.99177	10.14	10.2557	10.2713	10.1963	10.0813	9.97726	9.9276	9.92634	9.94786	9.9665	9.96246	9.94335	9.92479	9.92242	9.94648	9.98876	10.0371	10.0794	10.1003	10.0764	9.98302	9.79575	9.51629
14	13.0051	12.2992	11.9745	11.9392	12.1018	12.3705	12.6536	12.8594	12.9226	12.9002	12.8842	12.9639	13.1328	13.2687	13.2429	12.9693	12.5907	12.3256	12.3889	12.8275	13.4589	14.0843	14.5355	14.8346	15.0759	15.3531	15.689	15.997	16.1812	16.1617	15.9737	15.7025	15.4333	15.2229	15.0774	14.9979	14.979	14.9597	14.8515	14.5665	14.0985	13.6064	13.2686	13.2433	13.4869	13.8419	14.1494	14.2981	14.2844
15	11.0344	11.1974	11.2117	11.1191	10.9614	10.7802	10.6173	10.5145	10.5133	10.6188	10.7573	10.8446	10.7974	10.5917	10.2992	10.0007	9.77547	9.65877	9.6315	9.67127	9.75596	9.86957	10.0018	10.1426	10.2831	10.4312	10.6069	10.8302	11.1133	11.3956	11.578	11.5609	11.2703	10.7983	10.3028	9.94206	9.83725	9.93663	10.1378	10.3384	10.4588	10.4967	10.4666	10.3829	10.2604	10.1151	9.96294	9.82016	9.70069
16	14.1311	13.8189	13.5557	13.3389	13.166	13.0343	12.9413	12.8844	12.8609	12.858	12.8406	12.7709	12.6114	12.3618	12.0818	11.8368	11.6911	11.6856	11.8313	12.1375	12.6105	13.1907	13.7576	14.188	14.3698	14.3348	14.2167	14.1514	14.2589	14.5158	14.8219	15.0762	15.1876	15.1278	14.8938	14.4825	13.9089	13.2728	12.6988	12.3115	12.1886	12.2479	12.3732	12.4482	12.4084	12.3192	12.2661	12.3342	12.5524
17	10.0106	10.4418	10.6814	10.7638	10.7235	10.5951	10.4131	10.212	10.0262	9.87615	9.75162	9.63849	9.52293	9.41372	9.35632	9.39959	9.59057	9.91482	10.2823	10.5984	10.7728	10.8033	10.7702	10.7569	10.8406	11.0176	11.2269	11.4061	11.4988	11.5011	11.4375	11.3326	11.2093	11.0792	10.9494	10.8269	10.7189	10.6335	10.5789	10.5633	10.5869	10.6227	10.6375	10.5984	10.4889	10.3333	10.1627	10.0077	9.88816
18	14.6775	14.841	14.812	14.6577	14.4451	14.2415	14.1139	14.1295	14.3495	14.7465	15.2247	15.6868	16.0466	16.2778	16.3746	16.3312	16.1679	15.9633	15.8041	15.774	15.8976	16.1404	16.4649	16.8329	17.1993	17.5157	17.7338	17.8272	17.8343	17.8056	17.7906	17.801	17.7997	17.7461	17.6035	17.3753	17.088	16.7689	16.4486	16.1731	15.9919	15.954	16.0551	16.201	16.2888	16.2223	16.0096	15.7385	15.499
19	10.4341	10.4552	10.4436	10.4167	10.392	10.3868	10.4186	10.5048	10.6597	10.8495	11.0036	11.0507	10.9424	10.7552	10.6079	10.6188	10.8354	11.1467	11.4201	11.5283	11.461	11.3251	11.2324	11.2768	11.4183	11.5568	11.5922	11.4735	11.2966	11.1844	11.2574	11.5457	11.9614	12.4089	12.7965	13.0747	13.2187	13.2044	13.0286	12.7746	12.5469	12.4493	12.5156	12.6614	12.7906	12.8122	12.7095	12.5228	12.2939
20	11.4931	11.5762	11.7001	11.8554	12.0326	12.2222	12.4147	12.6007	12.7701	12.9092	13.0038	13.0395	13.0077	12.9066	12.735	12.4971	12.2282	11.9733	11.7775	11.6719	11.6688	11.7794	12.0105	12.3451	12.7564	13.2179	13.6952	14.142	14.5108	14.761	14.8986	14.9501	14.942	14.8942	14.8146	14.7102	14.5861	14.4319	14.2298	13.962	13.6265	13.2531	12.8754	12.5251	12.2119	11.9339	11.6888	11.4898	11.3861
Control
1	14.4724	14.0501	13.7864	13.6535	13.6235	13.6684	13.7603	13.8714	13.9811	14.1031	14.2608	14.4766	14.7311	14.9555	15.0775	15.0384	14.8509	14.5511	14.176	13.8055	13.578	13.636	14.0844	14.7963	15.5567	16.1518	16.4784	16.6037	16.6098	16.5652	16.442	16.1704	15.6811	14.9899	14.2621	13.6781	13.3956	13.381	13.5057	13.6408	13.6991	13.6781	13.5855	13.4315	13.2552	13.1119	13.0569	13.1152	13.2415
2	14.9678	17.7294	19.7208	21.0515	21.8312	22.1694	22.1759	21.9601	21.6258	21.1894	20.5999	19.8048	18.7722	17.5831	16.3568	15.2121	14.2391	13.463	12.9007	12.5675	12.4484	12.4982	12.6706	12.9202	13.2111	13.5114	13.7893	14.0176	14.183	14.2749	14.2824	14.1978	14.0167	13.7349	13.3547	12.9437	12.6081	12.4547	12.5502	12.802	13.0775	13.2449	13.2369	13.0956	12.8736	12.6233	12.3957	12.24	12.2059
3	11.4623	11.6766	11.7323	11.6986	11.6451	11.6409	11.7555	12.0581	12.5842	13.212	13.7746	14.1084	14.1651	14.0349	13.8163	13.5982	13.4171	13.2925	13.2435	13.2703	13.3477	13.4486	13.5553	13.7074	13.9663	14.3918	14.9401	15.4072	15.575	15.2681	14.6154	13.8787	13.3191	13.068	13.0297	13.0848	13.1274	13.1616	13.2462	13.44	13.7629	14.1551	14.5479	14.8742	15.0863	15.1473	15.0207	14.7026	14.2642
4	14.6822	15.0838	15.1629	15.0193	14.7525	14.4623	14.2484	14.1945	14.2791	14.4374	14.6101	14.7845	14.9721	15.1823	15.3981	15.5856	15.715	15.8278	16.0227	16.3939	16.895	17.3392	17.5384	17.4741	17.3383	17.3341	17.5268	17.7679	17.8911	17.8061	17.5702	17.2574	16.9362	16.6617	16.4871	16.4305	16.4019	16.2904	16.0233	15.6824	15.388	15.2422	15.2531	15.3987	15.6476	15.9073	16.0604	16.0094	15.8325
5	9.91367	9.80197	9.77547	9.82158	9.92767	10.0811	10.2694	10.4797	10.6992	10.9123	11.1033	11.2569	11.3869	11.5414	11.7707	12.1024	12.4427	12.6575	12.6153	12.3011	11.8588	11.444	11.1921	11.1166	11.1839	11.3609	11.6274	11.9836	12.4315	12.9609	13.4737	13.8337	13.9059	13.6697	13.3066	13.0183	12.9793	13.133	13.3079	13.3323	13.1275	12.8007	12.4815	12.2869	12.209	12.1691	12.0879	11.9404	11.8255
6	13.4055	13.5448	13.595	13.5769	13.5117	13.4203	13.3237	13.243	13.1991	13.2038	13.2489	13.3237	13.4175	13.5185	13.6137	13.6898	13.7339	13.7456	13.7394	13.731	13.7355	13.7601	13.8045	13.8684	13.9503	14.0394	14.1179	14.168	14.1733	14.1321	14.0506	13.9351	13.7975	13.6868	13.6665	13.8004	14.1287	14.5819	15.0582	15.4559	15.6972	15.7862	15.7442	15.5927	15.3619	15.1035	14.8729	14.725	14.6853
7	14.1752	14.4093	14.1953	13.6894	13.0478	12.4265	11.9817	11.8695	12.1825	12.72	13.1969	13.3352	13.0997	12.7481	12.5552	12.7291	13.1218	13.4675	13.5049	13.1966	12.81	12.6344	12.8991	13.4605	14.0334	14.3352	14.2819	14.0965	14.0283	14.291	14.8423	15.5282	16.1943	16.6957	16.9048	16.6953	15.9792	14.9863	14.1048	13.7224	13.9962	14.6202	15.2332	15.5074	15.4427	15.2256	15.0438	15.0128	15.0809
8	9.79224	10.1051	10.3882	10.6454	10.8805	11.0974	11.3	11.4921	11.6777	11.8605	12.0435	12.2213	12.3841	12.5222	12.6257	12.6906	12.7277	12.7509	12.7737	12.8096	12.8621	12.9252	12.9926	13.058	13.1165	13.1723	13.233	13.306	13.3989	13.5038	13.5833	13.5968	13.5036	13.2677	12.9178	12.5295	12.1792	11.9432	11.8758	11.9414	12.0824	12.241	12.3602	12.4198	12.4501	12.4856	12.5604	12.7027	12.8873
9	13.4546	13.536	13.6053	13.6698	13.7369	13.8138	13.908	14.0267	14.1773	14.3645	14.5725	14.7757	14.9484	15.0673	15.1376	15.1824	15.2253	15.2881	15.3574	15.3899	15.3413	15.1693	14.8904	14.5898	14.3562	14.2776	14.3826	14.6083	14.8839	15.1387	15.3296	15.4711	15.585	15.6932	15.8016	15.8706	15.8528	15.7004	15.3872	14.9719	14.5343	14.1545	13.8961	13.7323	13.6044	13.454	13.2336	12.9857	12.7951
10	11.9915	12.2188	12.3471	12.4003	12.4026	12.3782	12.3511	12.3455	12.379	12.4397	12.5073	12.5616	12.5904	12.5909	12.5612	12.4981	12.3934	12.2366	12.0184	11.7575	11.5112	11.3396	11.3009	11.441	11.8008	12.42	13.2488	14.099	14.7705	15.0878	15.0516	14.7398	14.2302	13.5945	12.8927	12.184	11.5217	10.9139	10.3458	9.80261	9.28888	8.84814	8.52856	8.3738	8.38328	8.53134	8.79191	9.11134	9.37283
11	13.8813	15.0545	15.7967	16.1951	16.3368	16.3089	16.1987	16.0932	16.06	16.0767	16.0948	16.067	15.9849	15.8868	15.8137	15.8019	15.8606	15.9901	16.1905	16.4511	16.7459	17.0483	17.3282	17.5368	17.6179	17.5165	17.2662	17.0368	17.0099	17.329	17.8637	18.3641	18.5817	18.4232	18.0687	17.7263	17.5788	17.597	17.6459	17.5905	17.3734	17.093	16.8662	16.7944	16.8245	16.8157	16.6267	16.2103	15.7347
12	13.5166	13.909	14.1564	14.2905	14.3431	14.3457	14.33	14.3278	14.3705	14.4689	14.5881	14.6874	14.7264	14.6938	14.6257	14.562	14.5425	14.5858	14.6852	14.8322	15.0186	15.2387	15.4892	15.767	16.0673	16.3637	16.6144	16.7775	16.817	16.7525	16.633	16.508	16.4156	16.3213	16.1618	15.8735	15.4243	14.9287	14.544	14.4277	14.6693	15.1272	15.61	15.9268	15.9569	15.7568	15.4104	15.0014	14.5998
13	12.6945	13.0215	13.258	13.4118	13.4911	13.5036	13.4575	13.3605	13.2298	13.125	13.118	13.2781	13.5913	13.9435	14.2146	14.3038	14.2133	13.9794	13.6393	13.2696	13.0005	12.966	13.2673	13.8018	14.3897	14.8521	15.0923	15.1404	15.0376	14.8266	14.5605	14.2976	14.0954	13.9776	13.9082	13.845	13.7513	13.6354	13.5281	13.4603	13.458	13.5373	13.713	13.9914	14.2927	14.4888	14.4511	14.1342	13.6835
14	11.6085	11.4505	11.2762	11.1148	10.9955	10.9476	11.0003	11.1828	11.524	12.0134	12.5545	13.0397	13.3624	13.4872	13.4947	13.4762	13.5211	13.6591	13.8468	14.0361	14.1807	14.2712	14.3326	14.391	14.472	14.5903	14.7535	14.9686	15.2379	15.5189	15.7449	15.849	15.7763	15.5472	15.2123	14.8226	14.4273	14.0695	13.7905	13.6314	13.6116	13.676	13.7534	13.773	13.6979	13.5771	13.4729	13.4474	13.5187
15	11.8079	12.9443	13.6804	14.0926	14.2574	14.2511	14.1502	14.031	13.9669	13.9833	14.0691	14.2122	14.3962	14.5808	14.7178	14.7589	14.6827	14.5268	14.3368	14.1577	14.0209	13.9435	13.9424	14.0303	14.1907	14.394	14.6105	14.8014	14.9006	14.8373	14.5427	14.0328	13.4339	12.8799	12.4938	12.2889	12.2136	12.2155	12.2511	12.3121	12.3993	12.5129	12.6384	12.7351	12.76	12.6739	12.4946	12.2837	12.1042
16	16.4285	16.4726	16.3175	16.0275	15.6671	15.3007	14.9929	14.8052	14.7807	14.9547	15.3504	15.8837	16.4155	16.8143	17.0425	17.1232	17.0825	16.979	16.8971	16.9204	17.0881	17.3955	17.8341	18.3277	18.7164	18.8371	18.6619	18.3726	18.168	18.1508	18.2371	18.3218	18.3182	18.185	17.8878	17.4366	16.9794	16.6913	16.6917	16.8788	17.0953	17.2122	17.2467	17.2631	17.3136	17.3724	17.382	17.2967	17.1783
17	16.8402	16.9462	16.7477	16.3664	15.9239	15.5418	15.3416	15.4373	15.8082	16.3206	16.8374	17.2388	17.4308	17.3215	16.8844	16.2709	15.6622	15.2083	14.8958	14.6586	14.434	14.1947	13.9349	13.6501	13.3623	13.1217	12.9796	12.9331	12.8784	12.7002	12.357	12.0664	12.1031	12.6782	13.5736	14.3919	14.764	14.733	14.6522	14.8757	15.4684	16.1112	16.4588	16.3234	15.8944	15.4165	15.0978	14.9788	15.0519
18	13.6327	13.595	13.5516	13.5097	13.4766	13.4595	13.4655	13.502	13.5745	13.6824	13.8227	13.9921	14.1706	14.3183	14.3939	14.3766	14.3544	14.4516	14.7896	15.3688	16.0246	16.5805	16.8812	16.9031	16.6727	16.218	15.6379	15.1413	14.9467	15.2285	15.8467	16.5237	16.9831	17.093	16.9762	16.7815	16.6445	16.589	16.5837	16.5969	16.6097	16.6291	16.6654	16.7221	16.7385	16.6173	16.2612	15.6661	15.0411
19	13.4904	13.663	13.5864	13.3329	12.9748	12.5844	12.2339	11.9958	11.9422	12.13	12.4935	12.9084	13.25	13.4051	13.3943	13.3243	13.3031	13.4334	13.7175	14.0714	14.4082	14.643	14.7567	14.8062	14.8524	14.9557	15.1296	15.3154	15.448	15.4626	15.3333	15.1157	14.8756	14.6786	14.5711	14.5434	14.5756	14.6481	14.7432	14.8522	14.9687	15.086	15.1956	15.2769	15.3053	15.2563	15.1093	14.8772	14.5888
20	11.6116	11.9928	12.2114	12.3084	12.3246	12.301	12.2786	12.2983	12.3971	12.5536	12.7017	12.7739	12.7207	12.5903	12.4634	12.4206	12.5057	12.6796	12.8921	13.0945	13.2728	13.4473	13.64	13.8653	14.0823	14.2254	14.2288	14.0678	13.8393	13.6628	13.6555	13.8398	14.1148	14.3718	14.5118	14.5397	14.5212	14.523	14.5902	14.6816	14.7345	14.6867	14.491	14.1273	13.5777	12.831	11.9781	11.1878	10.6311
p-values	0.00797356	0.00484338	0.0035007	0.00237085	0.00142054	0.000812305	0.000475077	0.000281885	0.000163057	9.41014e-05	5.71942e-05	3.56961e-05	2.19504e-05	1.40765e-05	9.96781e-06	7.61403e-06	6.47596e-06	7.2103e-06	1.26258e-05	3.8233e-05	0.000165267	0.000652974	0.00176277	0.00319012	0.00420321	0.00438367	0.00404089	0.00380543	0.00399521	0.00467937	0.00603635	0.0081787	0.0105213	0.0122893	0.0137859	0.0157039	0.0181822	0.0212652	0.0246027	0.0268209	0.0273851	0.0277442	0.0287255	0.029343	0.0283506	0.0251779	0.0200874	0.0146346	0.010539
[truncated: 26 more columns]

## Sheet: Fig.5
	Whole cord FA					White matter FA					Gray matter FA					Descending tracts FA					Lateral CST FA					Spinal Lemniscus FA
	C2-C6		C2			C2-C6		C2			C2-C6		C2			C2-C6		C2			C2-C6		C2			C2-C6		C2
	ALS	Control	ALS	Control		ALS	Control	ALS	Control		ALS	Control	ALS	Control		ALS	Control	ALS	Control		ALS	Control	ALS	Control		ALS	Control	ALS	Control
1	0.476598	0.418741	0.428955	0.440324		0.530523	0.438301	0.492487	0.452537		0.533131	0.482044	0.492327	0.529778		0.506419	0.427194	0.483369	0.434053		0.517158	0.407502	0.492311	0.371403		0.478707	0.480966	0.434281	0.564768
2	0.479572	0.544444	0.500152	0.72449		0.500233	0.563879	0.50779	0.725039		0.509603	0.576497	0.583467	0.698201		0.470342	0.546885	0.46418	0.713998		0.486583	0.537086	0.461576	0.693266		0.538924	0.602082	0.594149	0.722242
3	0.417917	0.568056	0.475129	0.544194		0.45727	0.608829	0.542413	0.615812		0.399629	0.585696	0.469904	0.609377		0.427699	0.574019	0.50053	0.580089		0.442013	0.571524	0.494351	0.547952		0.393253	0.632476	0.489843	0.669328
4	0.479051	0.527687	0.551474	0.574348		0.507669	0.586173	0.575642	0.6292		0.505905	0.57933	0.567705	0.670157		0.444969	0.593555	0.471018	0.654876		0.449907	0.591021	0.47561	0.654639		0.472736	0.606067	0.511045	0.641188
5	0.506699	0.536851	0.456794	0.552565		0.559654	0.575311	0.54316	0.577184		0.536307	0.579459	0.562274	0.662121		0.549714	0.562197	0.531107	0.570141		0.555135	0.570975	0.526219	0.501148		0.601915	0.601321	0.712818	0.685871
6	0.429366	0.545769	0.406058	0.582169		0.476113	0.563638	0.459987	0.595713		0.461398	0.580746	0.425752	0.648859		0.453288	0.559469	0.4248	0.647376		0.464704	0.576343	0.425738	0.67676		0.470901	0.549662	0.430447	0.601105
7	0.399857	0.61495	0.417495	0.678852		0.413954	0.660707	0.416701	0.72175		0.438892	0.621968	0.490732	0.695503		0.381724	0.656936	0.380783	0.716432		0.357367	0.660103	0.2935	0.739282		0.409999	0.690146	0.457244	0.740277
8	0.431656	0.542521	0.414623	0.529486		0.436391	0.577966	0.407006	0.555493		0.452318	0.528901	0.444424	0.485462		0.408968	0.562673	0.407949	0.522592		0.394574	0.568221	0.368633	0.532079		0.441795	0.517807	0.491513	0.446263
9	0.491968	0.392428	0.494863	0.361895		0.519562	0.423815	0.497191	0.42162		0.503594	0.397288	0.559424	0.422355		0.477656	0.403403	0.461597	0.406826		0.492436	0.425006	0.429161	0.428123		0.452243	0.359037	0.456826	0.347571
10	0.500717	0.472812	0.4847	0.549639		0.51655	0.481028	0.505256	0.541967		0.574088	0.49209	0.57177	0.547046		0.511381	0.47993	0.50834	0.525024		0.482522	0.477776	0.489181	0.540902		0.523739	0.496324	0.540702	0.545124
11	0.462558	0.513465	0.48384	0.558747		0.480442	0.537467	0.506294	0.571696		0.447416	0.506584	0.471178	0.574643		0.448127	0.511483	0.481829	0.535047		0.480711	0.524567	0.498906	0.539702		0.444966	0.532327	0.490525	0.573465
12	0.503789	0.463167	0.487029	0.482899		0.516764	0.493677	0.484447	0.513254		0.560209	0.457365	0.54136	0.519211		0.502908	0.489954	0.447666	0.485149		0.481919	0.48941	0.357099	0.484432		0.560809	0.494344	0.589011	0.578514
13	0.44301	0.501794	0.442826	0.518061		0.470781	0.51358	0.472446	0.518146		0.518488	0.492893	0.589173	0.519531		0.437617	0.501315	0.435066	0.532129		0.445582	0.517533	0.409302	0.548994		0.4806	0.485891	0.518397	0.530796
14	0.493254	0.488572	0.566693	0.467498		0.512632	0.529308	0.578281	0.526085		0.501925	0.461332	0.615766	0.480374		0.470661	0.522628	0.524008	0.522123		0.484511	0.555697	0.537591	0.556873		0.470173	0.499533	0.54419	0.494117
15	0.42732	0.489675	0.422972	0.486858		0.443699	0.536067	0.441322	0.567367		0.485586	0.533388	0.599885	0.607336		0.395754	0.542927	0.333376	0.556417		0.408904	0.549166	0.314393	0.561248		0.387258	0.490293	0.447015	0.566811
16	0.45456	0.51485	0.448215	0.539575		0.477613	0.54098	0.465485	0.538591		0.47712	0.526007	0.508422	0.595133		0.449089	0.52023	0.435871	0.489047		0.445281	0.534549	0.398725	0.452705		0.462318	0.566133	0.487338	0.624222
17	0.443229	0.467886	0.367928	0.515232		0.469681	0.480412	0.448337	0.510994		0.492796	0.471614	0.516155	0.537557		0.431511	0.452773	0.445553	0.451567		0.404997	0.457468	0.384536	0.447317		0.413135	0.497151	0.461337	0.548255
18	0.469874	0.433261	0.499085	0.435548		0.48956	0.462923	0.519837	0.482703		0.466072	0.453381	0.534033	0.50791		0.47347	0.446917	0.503346	0.477248		0.48225	0.447454	0.51558	0.472417		0.462197	0.467177	0.505121	0.570918
19	0.500147	0.547459	0.54006	0.58835		0.529073	0.555812	0.589412	0.586215		0.520119	0.554873	0.61108	0.601857		0.510886	0.524401	0.588433	0.532641		0.524145	0.526509	0.59633	0.523009		0.55152	0.561307	0.626214	0.595375
20	0.495024	0.478753	0.524806	0.475617		0.522274	0.505862	0.555425	0.500052		0.49651	0.49131	0.552028	0.550924		0.501192	0.492159	0.521996	0.485523		0.514499	0.504107	0.536549	0.474079		0.494136	0.524477	0.490367	0.561603
	Whole cord CSA					White matter CSA					Gray matter CSA
	C2-C6		C2			C2-C6		C2			C2-C6		C2
	ALS	Control	ALS	Control		ALS	Control	ALS	Control		ALS	Control	ALS	Control
1	54.3911	70.2009	52.6169	67.708		45.1463	53.5985	44.9736	52.2263		10.7012	14.6604	10.1312	14.1648
2	65.0868	67.7722	61.3382	94.5161		51.1532	52.2951	50.5692	64.6495		13.1854	14.0796	12.5494	19.8359
3	72.6314	68.6854	68.829	64.9668		56.057	53.3721	54.3926	51.0569		15.5406	13.6831	14.4434	12.6243
4	60.987	77.3807	55.9223	71.7071		48.6158	58.2658	46.699	55.133		12.1764	15.9692	10.6665	14.7513
5	71.7718	60.3455	69.4389	56.6789		55.8859	47.8346	54.0225	44.6316		14.9925	11.8627	14.0248	10.5828
6	51.5924	69.7451	51.1917	65.2736		42.4673	54.3888	41.008	51.7649		9.97076	14.4238	9.59506	13.4097
7	57.683	71.6607	54.1622	66.9541		47.064	55.3469	44.0964	51.9634		11.5464	14.7423	10.5438	13.0421
8	53.8831	62.1146	41.9265	58.524		46.1029	48.9478	40.6171	47.6374		11.4668	12.5335	9.73522	11.4024
9	66.7657	71.8472	63.4149	70.8748		51.6789	56.2358	46.5474	55.5054		13.7136	14.8732	12.0849	14.1863
10	55.1632	54.3851	56.3905	64.8695		44.4051	46.3287	46.0585	50.2791		10.5584	11.4837	10.7901	12.4044
11	55.8184	79.678	46.3139	76.1289		46.6641	60.6144	42.3814	58.0455		11.4697	16.8767	9.77075	15.8566
12	51.516	71.9121	51.1402	68.0611		43.5106	55.2806	43.6961	54.2115		10.4436	14.7339	10.7082	14.3587
13	49.1508	69.3282	56.7234	66.6827		41.7651	53.4294	45.5796	51.2644		9.73662	14.1433	10.9495	13.3799
14	67.7093	66.216	65.4601	63.1761		52.6121	51.6751	50.6318	48.9193		13.8417	13.5493	12.7012	11.9368
15	47.9528	63.7156	52.4404	70.1956		43.3298	51.8883	45.4516	54.7915		10.237	13.3424	10.7906	13.9428
16	64.4853	77.2864	63.0439	75.7714		50.5343	60.0896	50.8596	58.977		13.2317	16.649	13.0171	15.8169
17	47.8458	74.0444	48.5626	76.3691		43.3197	57.4506	41.779	59.9934		10.1368	15.7624	10.0951	16.4658
18	75.8583	72.9564	76.5501	67.1245		57.9257	57.2729	56.4897	52.4005		16.0732	15.7054	14.975	13.7431
19	56.2235	67.7693	55.0889	64.7228		45.4773	52.6638	43.2085	50.4229		11.2712	14.057	10.6214	12.8923
20	66.0892	62.5876	64.6845	61.18		50.4038	49.8169	49.1117	49.0875		12.9328	12.7147	12.4178	12.3685

## Sheet: Fig.6
ALS	Mean FA (C2-C6)	Mean FA (C2)	Mean CSA (C2-C6)	Mean CSA (C2)	Mean white matter CSA (C2)	Mean gray matter CSA (C2)	ALSFRS-R (Q4-Q12)
1	0.476598	0.428955	54.3911	52.6169	44.9736	10.1312	31
2	0.479572	0.500152	65.0868	61.3382	50.5692	12.5494	33
3	0.417917	0.475129	72.6314	68.829	54.3926	14.4434	30
4	0.479051	0.551474	60.987	55.9223	46.699	10.6665	29
5	0.506699	0.456794	71.7718	69.4389	54.0225	14.0248	36
6	0.429366	0.406058	51.5924	51.1917	41.008	9.59506	18
7	0.399857	0.417495	57.683	54.1622	44.0964	10.5438	27
8	0.431656	0.414623	53.8831	41.9265	40.6171	9.73522	26
9	0.491968	0.494863	66.7657	63.4149	46.5474	12.0849	27
10	0.500717	0.4847	55.1632	56.3905	46.0585	10.7901	32
11	0.462558	0.48384	55.8184	46.3139	42.3814	9.77075	30
12	0.503789	0.487029	51.516	51.1402	43.6961	10.7082	36
13	0.44301	0.442826	49.1508	56.7234	45.5796	10.9495	33
14	0.493254	0.566693	67.7093	65.4601	50.6318	12.7012	34
15	0.42732	0.422972	47.9528	52.4404	45.4516	10.7906	30
16	0.45456	0.448215	64.4853	63.0439	50.8596	13.0171	31
17	0.443229	0.367928	47.8458	48.5626	41.779	10.0951	15
18	0.469874	0.499085	75.8583	76.5501	56.4897	14.975	32
19	0.500147	0.54006	56.2235	55.0889	43.2085	10.6214	32
20	0.495024	0.524806	66.0892	64.6845	49.1117	12.4178	32

## Sheet: Fig.7
	Whole cord
	FA		RD		MD		AD
	Initial	One year	Initial	One year	Initial	One year	Initial	One year
1	0.505474	0.591732	0.000556471	0.000622106	0.000789867	0.000983996	0.00125666	0.00170778
2	0.501565	0.547367	0.000638928	0.000677047	0.000898982	0.00100743	0.00141909	0.00166821
3	0.553384	0.482366	0.000669548	0.00093405	0.00101097	0.00130365	0.00169382	0.00204284
4	0.549458	0.421864	0.000751204	0.00109973	0.00113416	0.00144414	0.00190006	0.00213295
5	0.551303	0.439504	0.000730649	0.00106992	0.00109976	0.00143136	0.00183799	0.00215424
6	0.557818	0.50016	0.000808337	0.00094106	0.0012382	0.00133661	0.00209794	0.0021277
7	0.506329	0.436659	0.000970524	0.00110135	0.00140104	0.00147357	0.00226206	0.002218
8	0.533721	0.519078	0.000896972	0.000901255	0.00134013	0.00131154	0.00222645	0.00213212
9	0.501226	0.478311	0.000917391	0.000924669	0.0013202	0.00129086	0.00212582	0.00202325
10	0.491607	0.446869	0.000955497	0.00104007	0.00135515	0.00140988	0.00215446	0.00214948
11	0.55835	0.578325	0.000874534	0.000765086	0.00134569	0.00120992	0.00228799	0.00209959
Mean	0.528203	0.494749	0.000797278	0.000916032	0.00117583	0.00129118	0.00193294	0.00204147
	Only white matter
	FA		RD		MD		AD
	Initial	One year	Initial	One year	Initial	One year	Initial	One year
1	0.479291	0.554644	0.000607355	0.00070377	0.00083478	0.00105944	0.00128963	0.00177078
2	0.442439	0.479735	0.000754423	0.000883412	0.000987897	0.00120217	0.00145484	0.00183969
3	0.465611	0.462361	0.000870539	0.00102593	0.00117564	0.00140338	0.00178584	0.00215828
4	0.491985	0.381246	0.000904929	0.00120034	0.00127288	0.00151576	0.00200879	0.00214659
5	0.520198	0.431614	0.000782622	0.00109807	0.00113112	0.00145539	0.00182811	0.00217003
6	0.532533	0.461757	0.000864343	0.00103606	0.00127972	0.00141204	0.00211047	0.002164
7	0.487265	0.411903	0.00105798	0.00116464	0.00149096	0.00152132	0.00235691	0.00223469
8	0.49193	0.488887	0.000993441	0.00101514	0.00140993	0.0014278	0.00224292	0.00225311
9	0.466147	0.44581	0.00102595	0.00101114	0.00141705	0.00136273	0.00219926	0.0020659
10	0.462937	0.430026	0.0010405	0.00110392	0.00142467	0.00146865	0.002193	0.00219811
11	0.542233	0.564032	0.000958867	0.000833162	0.00143679	0.00128829	0.00239263	0.00219853
Mean	0.489325	0.464729	0.000896451	0.00100687	0.00126013	0.00137427	0.00198749	0.00210907
	Only desending tracts
	FA		RD		MD		AD
	Initial	One year	Initial	One year	Initial	One year	Initial	One year
1	0.450037	0.51579	0.000644625	0.000761655	0.000860471	0.00109658	0.00129216	0.00176644
2	0.411852	0.428405	0.000803112	0.00100014	0.00102125	0.00130073	0.00145751	0.0019019
3	0.42465	0.450515	0.000933126	0.00104682	0.00121009	0.00141605	0.00176402	0.00215451
4	0.460218	0.357846	0.000969261	0.00126657	0.00132235	0.00157234	0.00202852	0.00218388
5	0.490511	0.418941	0.000826143	0.00112066	0.00115174	0.00146737	0.00180292	0.00216079
6	0.517735	0.445725	0.00088144	0.00106383	0.00128338	0.00142702	0.00208726	0.00215338
7	0.472621	0.388899	0.00110473	0.00119923	0.00153146	0.00153386	0.00238493	0.00220313
8	0.467506	0.465245	0.00102647	0.00106686	0.00141839	0.00146261	0.00220224	0.00225413
9	0.448199	0.417599	0.00105912	0.00107087	0.00143757	0.00140572	0.00219448	0.00207542
10	0.437161	0.411459	0.00109241	0.00114594	0.00145497	0.00149745	0.00218007	0.00220047
11	0.520452	0.549449	0.00100785	0.000867268	0.00146897	0.00131817	0.00239122	0.00221997
Mean	0.463722	0.440898	0.000940753	0.00105544	0.00128733	0.0014089	0.00198049	0.00211582
	Lateral CST
	FA		RD		MD		AD
	Initial	One year	Initial	One year	Initial	One year	Initial	One year
1	0.509705	0.584437	0.000560953	0.000644442	0.000801034	0.001006	0.0012812	0.00172911
2	0.485969	0.524279	0.000658898	0.00068211	0.000915868	0.00100134	0.00142981	0.00163981
3	0.600791	0.43196	0.000634009	0.00103294	0.00102118	0.00137127	0.00179553	0.00204794
4	0.53368	0.419089	0.000803485	0.00111338	0.00119274	0.00145599	0.00197126	0.00214122
5	0.521072	0.428205	0.000778031	0.00109664	0.00113209	0.00145174	0.0018402	0.00216195
6	0.550766	0.490971	0.00084999	0.000962353	0.00129241	0.00135384	0.00217726	0.00213683
7	0.474754	0.412632	0.00106112	0.00119345	0.00147038	0.00155837	0.0022889	0.0022882
8	0.504374	0.473638	0.000951788	0.000972561	0.00137121	0.00134943	0.00221005	0.00210317
9	0.484729	0.489722	0.000952805	0.000970406	0.00134235	0.00136178	0.00212145	0.00214453
10	0.486664	0.44681	0.000996083	0.00105128	0.00141015	0.00142316	0.0022383	0.0021669
11	0.573835	0.604392	0.000874847	0.000726549	0.00136314	0.00118752	0.00233971	0.00210947
Mean	0.520576	0.482376	0.000829273	0.000949646	0.00121023	0.00132004	0.00197215	0.00206083
	Spinal Lemniscus
	FA		RD		MD		AD
	Initial	One year	Initial	One year	Initial	One year	Initial	One year
1	0.540432	0.595652	0.000494685	0.000595286	0.000733949	0.000953098	0.00121248	0.00166872
2	0.477087	0.550617	0.000638897	0.000646567	0.000878827	0.000967464	0.00135869	0.00160926
3	0.521817	0.490285	0.000660907	0.000904579	0.000955914	0.00127892	0.00154593	0.00202761
4	0.55059	0.377027	0.000697575	0.00121073	0.00105563	0.00152102	0.00177173	0.0021416
5	0.586451	0.441279	0.000657693	0.00102075	0.0010306	0.00136107	0.0017764	0.00204173
6	0.573343	0.476552	0.000751075	0.000935157	0.00117395	0.00129541	0.00201969	0.00201593
7	0.483198	0.447969	0.00092641	0.00102878	0.00131579	0.00139555	0.00209454	0.00212909
8	0.510066	0.502417	0.000904848	0.000977974	0.00131649	0.00140883	0.00213977	0.00227055
9	0.456857	0.467625	0.000915487	0.000864683	0.00125441	0.00119562	0.00193224	0.0018575
10	0.493897	0.456473	0.000909601	0.000979339	0.00129647	0.00134027	0.00207022	0.00206214
11	0.555411	0.600023	0.000839679	0.000698445	0.00129433	0.0011436	0.00220363	0.00203392
Mean	0.52265	0.491447	0.000763351	0.000896571	0.00111876	0.00126008	0.00182958	0.00198709
	Posterior column
	FA		RD		MD		AD
	Initial	One year	Initial	One year	Initial	One year	Initial	One year
1	0.54769	0.688749	0.000526311	0.000503001	0.000785092	0.000932125	0.00130265	0.00179037
2	0.618965	0.656069	0.000494456	0.000520421	0.000810453	0.000920422	0.00144245	0.00172043
3	0.646787	0.547008	0.000579482	0.00087626	0.00101151	0.0013098	0.00187555	0.00217688
4	0.647496	0.488685	0.000640227	0.000956433	0.0011106	0.00135019	0.00205134	0.0021377
5	0.559305	0.462156	0.000754758	0.0010658	0.00115683	0.00145871	0.00196096	0.00224453
6	0.578049	0.547776	0.000840604	0.00090825	0.00131385	0.00136666	0.00226034	0.00228347
7	0.571629	0.481079	0.000879821	0.00105679	0.00137445	0.00147856	0.0023637	0.00232211
8	0.621486	0.583803	0.000780795	0.000777146	0.00131182	0.00122776	0.00237387	0.00212898
9	0.568638	0.523305	0.000881599	0.000917684	0.00137052	0.00134132	0.00234836	0.00218859
10	0.538803	0.484189	0.000928594	0.00100693	0.00138654	0.00142189	0.00230243	0.00225181
11	0.621621	0.633636	0.000780496	0.000698702	0.00131219	0.00119499	0.00237557	0.00218755
Mean	0.59277	0.554223	0.000735195	0.000844311	0.00117671	0.00127295	0.00205975	0.00213022

## Sheet: Fig.8
	P-values
	Only descending tracts		Lateral CST
Level	RD	MD	RD	MD
C2	0.998577	0.999175	0.992604	0.915805
	0.987369	0.997341	0.999038	0.948323
	0.975001	0.988295	0.999887	0.971494
	0.959773	0.975756	0.998457	0.981812
	0.935471	0.955906	0.995806	0.986528
	0.908633	0.930789	0.992231	0.989915
	0.887539	0.90654	0.988381	0.993106
	0.862942	0.878359	0.983611	0.995891
	0.824557	0.839699	0.976735	0.998259
	0.784453	0.804731	0.96891	0.999843
	0.755013	0.779307	0.960827	0.999508
	0.71788	0.741736	0.948154	0.995983
	0.667251	0.688229	0.92747	0.986683
	0.619129	0.631091	0.896849	0.967185
	0.563138	0.566962	0.853347	0.930201
	0.493117	0.492815	0.804248	0.874179
	0.445851	0.436066	0.766074	0.814818
	0.42704	0.404507	0.733673	0.759822
	0.391955	0.364503	0.688098	0.689267
	0.327551	0.298076	0.619493	0.586135
	0.270385	0.233148	0.544249	0.484147
	0.2283	0.187545	0.483614	0.410028
	0.183517	0.146492	0.425368	0.346331
	0.143522	0.107891	0.370118	0.287098
	0.117002	0.0807421	0.320588	0.228692
	0.0984219	0.064594	0.268118	0.177187
	0.0876693	0.0547154	0.222091	0.138852
	0.0783485	0.0468523	0.196055	0.108951
	0.0757683	0.0438926	0.191843	0.0944935
	0.0794636	0.04176	0.188567	0.0860192
	0.0758282	0.035878	0.169477	0.0716226
	0.0699976	0.0311888	0.143528	0.0547501
	0.0641507	0.0286355	0.114564	0.0407686
	0.0574073	0.026383	0.0875566	0.0327964
	0.0486037	0.0216185	0.064193	0.0254157
	0.0405679	0.0166879	0.0528263	0.0206247
	0.0376207	0.0150319	0.0473544	0.0199365
	0.0373432	0.0145938	0.0377191	0.0171329
	0.0348547	0.013916	0.0243557	0.0110312
	0.0309034	0.0130241	0.0136152	0.00513808
	0.0275423	0.0118521	0.0102968	0.00266763
	0.0226947	0.0097284	0.0111673	0.00265853
	0.0179443	0.00779708	0.0136535	0.00365935
	0.0165357	0.00704219	0.0179379	0.00440122
	0.0172482	0.00767889	0.0234245	0.00429779
	0.02238	0.010052	0.0310782	0.00463082
	0.0226457	0.00992575	0.0360413	0.00547918
	0.0182982	0.00802744	0.0365899	0.0069506
	0.0155785	0.00710587	0.0319335	0.00730574
	0.0145008	0.00747995	0.0252171	0.00607478
	0.013489	0.00772112	0.0218993	0.0052935
	0.0103106	0.00577912	0.0178519	0.00389804
	0.00764182	0.00353929	0.0116978	0.00186751
	0.00615346	0.00211366	0.00689322	0.000619827
	0.00488563	0.00135385	0.00474313	0.000208186
	0.00348835	0.000929853	0.00392021	0.000105276
	0.00238145	0.00068291	0.00345404	9.28398e-05
	0.00218994	0.000706812	0.00377658	0.000148094
	0.00234815	0.000874297	0.00425402	0.000293617
	0.00204508	0.000893657	0.0037816	0.000517459
	0.00184052	0.000902834	0.00317974	0.000721542
	0.00222731	0.000999034	0.00349754	0.000902132
	0.00234528	0.000803564	0.00405523	0.000851956
	0.00204135	0.000677953	0.00359189	0.000530551
	0.00215008	0.000921024	0.00289444	0.000408849
	0.00279281	0.00161909	0.00289345	0.000430477
	0.00381595	0.00266242	0.00375991	0.000519703
	0.00586465	0.00299702	0.00683296	0.00089944
	0.0105172	0.00338176	0.0132971	0.00148525
	0.0160833	0.00426714	0.0209884	0.0017754
	0.0187694	0.00533759	0.0266756	0.00200531
	0.018856	0.00671624	0.0275847	0.00257259
	0.0197133	0.00864422	0.0271085	0.00360534
	0.0200237	0.00998743	0.027744	0.00488008
C6	0.0167466	0.00922262	0.025535	0.00743889
